# Supplementary material for: 2-(1-Phenyl-1H-benzimidazol-2-yl)phenol
Source: Acta Crystallogr Sect E Struct Rep Online. 2012 Dec 8;69(Pt 1):o62. doi: 10.1107/S1600536812049859 (PMC3588362; doi:10.1107/S1600536812049859)
Supplement: Supplementary file 1 [file e-69-00o62-sup1.cif]

##############################################################################
#                                                                            #
# This CIF contains the data in a paper accepted for publication in          #
# Acta Crystallographica Section E. It conforms to the requirements of       #
# Notes for Authors for Acta Crystallographica Section E, and has been       #
# peer reviewed under the auspices of the IUCr Commission on Journals.       #
#                                                                            #
# Full details of the Crystallographic Information File format               #
# are given in the paper "The Crystallographic Information File (CIF):       #
# a New Standard Archive File for Crystallography" by S. R. Hall, F. H.      #
# Allen and I. D. Brown [Acta Cryst. (1991), A47, 655-685].                  #
#                                                                            #
# The current version of the core CIF dictionary is obtainable from          #
# ftp://ftp.iucr.org/pub/cif_core.dic.                                       #
#                                                                            #
# Software is freely available for graphical display of the structure(s)     #
# in this CIF. For information consult the CIF software page                 #
# http://www.iucr.org/resources/cif/software.                                #
#                                                                            #
# This file may be used for bona fide research purposes within the           #
# scientific community so long as proper attribution is given to the journal # 
# article from which it was obtained.                                        #
#                                                                            #
##############################################################################
data_global
_audit_creation_method     'PLATON <TABLE ACC> option'
_journal_date_recd_electronic     2012-12-04
_journal_date_accepted     2012-12-05
_journal_name_full     'Acta Crystallographica, Section E'
_journal_year     2013
_journal_volume     69
_journal_issue      1
_journal_page_first     o62
_journal_page_last     o62
_journal_paper_category     QO
_journal_paper_doi     10.1107/S1600536812049859
_journal_coeditor_code     TK5179
_publ_contact_author_name
;
Dr A. Thiruvalluvar
;
_publ_contact_author_address
;
Associate Professor of Physics
Postgraduate Research Department of Physics
Rajah Serfoji Government College (Autonomous)
Thanjavur 613 005
Tamilnadu
India
;
_publ_contact_author_email     'thiruvalluvar.a@gmail.com'
_publ_contact_author_fax     'none'
_publ_contact_author_phone     '+91 4362 255490'
_publ_section_title
;
2-(1-Phenyl-1<i>H</i>-benzimidazol-2-yl)phenol
;
loop_
    _publ_author_name
    _publ_author_footnote
    _publ_author_address
    'Thiruvalluvar, A.' ?
;
Postgraduate Research Department of Physics
Rajah Serfoji Government College (Autonomous)
Thanjavur 613 005
Tamilnadu
India
;
    'Rosepriya, S.' ?
;
Postgraduate Research Department of Physics
Rajah Serfoji Government College (Autonomous)
Thanjavur 613 005
Tamilnadu
India
;
    'Jayamoorthy, K.' ?
;
Department of Chemistry
Annamalai University
Annamalai Nagar 608 002
Tamilnadu
India
;
    'Jayabharathi, J.' ?
;
Department of Chemistry
Annamalai University
Annamalai Nagar 608 002
Tamilnadu
India
;
    '\"Ozt\"urk Yildirim, Sema' ?
;
Department of Chemistry
Howard University
525 College Street NW
Washington
DC 20059
USA
Department of Physics
Faculty of Sciences
Erciyes University
38039 Kayseri
Turkey
;
    'Butcher, R. J.' ?
;
Department of Chemistry
Howard University
525 College Street NW
Washington
DC 20059
USA
;
data_I
_chemical_name_systematic
;
2-(1-Phenyl-1<i>H</i>-benzimidazol-2-yl)phenol
;
_chemical_name_common     benzimidazole
_chemical_formula_moiety     'C19 H14 N2 O'
_chemical_formula_sum     'C19 H14 N2 O'
_chemical_formula_structural     'C19 H14 N2 O'
_chemical_formula_iupac     'C19 H14 N2 O'
_chemical_formula_weight     286.32
_chemical_melting_point     387
_symmetry_cell_setting     triclinic
_symmetry_space_group_name_H-M     'P -1'
_symmetry_space_group_name_Hall     '-P 1'
loop_
    _symmetry_equiv_pos_site_id
    _symmetry_equiv_pos_as_xyz
    1 x,y,z
    2 -x,-y,-z
_cell_length_a     8.1941(6)
_cell_length_b     9.5983(14)
_cell_length_c     10.3193(18)
_cell_angle_alpha     64.637(16)
_cell_angle_beta     80.356(10)
_cell_angle_gamma     83.610(9)
_cell_volume     722.3(2)
_cell_formula_units_Z     2
_cell_measurement_reflns_used     772
_cell_measurement_theta_min     4.7817
_cell_measurement_theta_max     75.3632
_cell_measurement_temperature     123(2)
_cell_special_details     ?
_exptl_crystal_description     'block'
_exptl_crystal_colour     'colourless'
_exptl_crystal_size_max     0.76
_exptl_crystal_size_mid     0.46
_exptl_crystal_size_min     0.32
_exptl_crystal_size_rad     ?
_exptl_crystal_density_diffrn     1.316
_exptl_crystal_density_meas     ?
_exptl_crystal_density_method     'Not Measured'
_exptl_crystal_F_000     300
_exptl_absorpt_coefficient_mu     0.655
_exptl_absorpt_correction_type     analytical
_exptl_absorpt_process_details
;
[CrysAlis PRO (Agilent, 2012), using a multi-faceted
crystal model (Clark & Reid, 1995)]
;
_exptl_absorpt_correction_T_min     0.731
_exptl_absorpt_correction_T_max     0.811
_exptl_special_details     ?
_diffrn_ambient_temperature     123(2)
_diffrn_radiation_type     CuK\a
_diffrn_radiation_wavelength     1.54184
_diffrn_radiation_source     'Enhance (Cu) X-ray Source'
_diffrn_radiation_monochromator     graphite
_diffrn_measurement_device_type     'Agilent Xcalibur Ruby Gemini'
_diffrn_measurement_method     '\w scans'
_diffrn_detector_area_resol_mean     10.5081
_diffrn_reflns_number     4335
_diffrn_reflns_av_R_equivalents     0.0761
_diffrn_reflns_av_sigmaI/netI     0.0474
_diffrn_reflns_theta_min     5.48
_diffrn_reflns_theta_max     75.82
_diffrn_reflns_theta_full     67.50
_diffrn_measured_fraction_theta_max     0.943
_diffrn_measured_fraction_theta_full     0.983
_diffrn_reflns_limit_h_min     -10
_diffrn_reflns_limit_h_max     10
_diffrn_reflns_limit_k_min     -9
_diffrn_reflns_limit_k_max     12
_diffrn_reflns_limit_l_min     -12
_diffrn_reflns_limit_l_max     12
_refine_special_details
;
Refinement of <i>F</i>^2^ against ALL reflections. The weighted <i>R</i>-factor
<i>wR</i> and goodness of fit <i>S</i> are based on <i>F</i>^2^, conventional
<i>R</i>-factors <i>R</i> are based on <i>F</i>, with <i>F</i> set to zero for
negative <i>F</i>^2^. The threshold expression of <i>F</i>^2^ >
2\s(<i>F</i>^2^) is used only for calculating <i>R</i>-factors(gt) <i>etc</i>.
and is not relevant to the choice of reflections for refinement.
<i>R</i>-factors based on <i>F</i>^2^ are statistically about twice as large
as those based on <i>F</i>, and <i>R</i>- factors based on ALL data will be
even larger.
;
_reflns_number_total     2826
_reflns_number_gt     2420
_reflns_threshold_expression     I>2\s(I)
_refine_ls_structure_factor_coef     Fsqd
_refine_ls_matrix_type     full
_refine_ls_R_factor_all     0.0664
_refine_ls_R_factor_gt     0.0589
_refine_ls_wR_factor_gt     0.1620
_refine_ls_wR_factor_ref     0.1710
_refine_ls_goodness_of_fit_ref     1.037
_refine_ls_restrained_S_all     1.037
_refine_ls_number_reflns     2826
_refine_ls_number_parameters     203
_refine_ls_number_restraints     0
_refine_ls_hydrogen_treatment     mixed
_refine_ls_weighting_scheme     calc
_refine_ls_weighting_details
         'calc w=1/[\s^2^(Fo^2^)+(0.1182P)^2^+0.1646P] where P=(Fo^2^+2Fc^2^)/3'
_atom_sites_solution_hydrogens     geom
_atom_sites_solution_primary     direct
_atom_sites_solution_secondary     difmap
_refine_ls_shift/su_max     0.001
_refine_ls_shift/su_max_lt     0.001
_refine_ls_shift/su_mean     0.001
_refine_diff_density_max     0.318
_refine_diff_density_min     -0.309
_refine_ls_extinction_method     none
_refine_ls_extinction_coef     ?
loop_
    _atom_type_symbol
    _atom_type_description
    _atom_type_scat_dispersion_real
    _atom_type_scat_dispersion_imag
    _atom_type_scat_source
    C C 0.0181 0.0091 ' International Tables Vol C Tables 4.2.6.8 and 6.1.1.4'
    H H 0.0000 0.0000 ' International Tables Vol C Tables 4.2.6.8 and 6.1.1.4'
    N N 0.0311 0.0180 ' International Tables Vol C Tables 4.2.6.8 and 6.1.1.4'
    O O 0.0492 0.0322 ' International Tables Vol C Tables 4.2.6.8 and 6.1.1.4'
_computing_data_collection     'CrysAlis PRO (Agilent, 2012)'
_computing_cell_refinement     'CrysAlis PRO (Agilent, 2012)'
_computing_data_reduction     'CrysAlis PRO (Agilent, 2012)'
_computing_structure_solution     'SHELXS86 (Sheldrick, 2008)'
_computing_structure_refinement     'SHELXL97 (Sheldrick, 2008)'
_computing_molecular_graphics
;
ORTEP-3 for Windows (Farrugia, 2012) and PLATON (Spek, 2009)
;
_computing_publication_material     'PLATON (Spek, 2009)'
loop_
    _atom_site_type_symbol
    _atom_site_label
    _atom_site_fract_x
    _atom_site_fract_y
    _atom_site_fract_z
    _atom_site_U_iso_or_equiv
    _atom_site_thermal_displace_type
    _atom_site_calc_flag
    _atom_site_refinement_flags
    _atom_site_occupancy
    _atom_site_disorder_assembly
    _atom_site_disorder_group
    O O26 0.61570(15) -0.11111(15) -0.08352(15) 0.0336(4) Uani d . 1.000 . .
    N N1 0.78361(16) 0.03924(16) 0.19436(15) 0.0249(4) Uani d . 1.000 . .
    N N3 0.70983(17) -0.15812(16) 0.15919(16) 0.0262(4) Uani d . 1.000 . .
    C C2 0.75812(18) -0.01378(18) 0.09515(18) 0.0238(4) Uani d . 1.000 . .
    C C4 0.6537(2) -0.3401(2) 0.4242(2) 0.0331(5) Uani d . 1.000 . .
    C C5 0.6508(2) -0.3488(2) 0.5613(2) 0.0384(5) Uani d . 1.000 . .
    C C6 0.6940(3) -0.2238(2) 0.5834(2) 0.0386(6) Uani d . 1.000 . .
    C C7 0.7442(2) -0.0876(2) 0.4680(2) 0.0340(5) Uani d . 1.000 . .
    C C8 0.7465(2) -0.07982(18) 0.33084(19) 0.0272(5) Uani d . 1.000 . .
    C C9 0.70108(19) -0.20226(19) 0.30605(19) 0.0269(5) Uani d . 1.000 . .
    C C11 0.8035(2) 0.19445(18) 0.17495(18) 0.0250(5) Uani d . 1.000 . .
    C C12 0.9424(2) 0.2276(2) 0.2142(2) 0.0301(5) Uani d . 1.000 . .
    C C13 0.9554(2) 0.3752(2) 0.2042(2) 0.0344(5) Uani d . 1.000 . .
    C C14 0.8320(2) 0.4876(2) 0.1542(2) 0.0331(5) Uani d . 1.000 . .
    C C15 0.6936(2) 0.4524(2) 0.1156(2) 0.0345(5) Uani d . 1.000 . .
    C C16 0.6775(2) 0.30484(19) 0.1263(2) 0.0306(5) Uani d . 1.000 . .
    C C21 0.77729(18) 0.07290(18) -0.06192(18) 0.0245(5) Uani d . 1.000 . .
    C C22 0.8703(2) 0.2056(2) -0.13605(19) 0.0286(5) Uani d . 1.000 . .
    C C23 0.8821(2) 0.2863(2) -0.2849(2) 0.0343(5) Uani d . 1.000 . .
    C C24 0.7977(2) 0.2376(2) -0.3632(2) 0.0359(5) Uani d . 1.000 . .
    C C25 0.7070(2) 0.1065(2) -0.2933(2) 0.0330(5) Uani d . 1.000 . .
    C C26 0.69972(19) 0.0214(2) -0.14465(19) 0.0272(5) Uani d . 1.000 . .
    H H4 0.62439 -0.42523 0.41012 0.0397 Uiso calc R 1.000 . .
    H H5 0.61885 -0.44136 0.64270 0.0460 Uiso calc R 1.000 . .
    H H6 0.68856 -0.23287 0.67934 0.0463 Uiso calc R 1.000 . .
    H H7 0.77567 -0.00349 0.48246 0.0408 Uiso calc R 1.000 . .
    H H12 1.02792 0.15069 0.24756 0.0361 Uiso calc R 1.000 . .
    H H13 1.04993 0.39890 0.23189 0.0413 Uiso calc R 1.000 . .
    H H14 0.84218 0.58863 0.14649 0.0397 Uiso calc R 1.000 . .
    H H15 0.60863 0.52966 0.08129 0.0414 Uiso calc R 1.000 . .
    H H16 0.58178 0.28037 0.10080 0.0367 Uiso calc R 1.000 . .
    H H22 0.92633 0.24072 -0.08287 0.0343 Uiso calc R 1.000 . .
    H H23 0.94752 0.37448 -0.33327 0.0411 Uiso calc R 1.000 . .
    H H24 0.80249 0.29466 -0.46494 0.0431 Uiso calc R 1.000 . .
    H H25 0.64902 0.07421 -0.34740 0.0395 Uiso calc R 1.000 . .
    H H26 0.629(4) -0.158(3) 0.018(3) 0.057(7) Uiso d . 1.000 . .
loop_
    _atom_site_aniso_label
    _atom_site_aniso_U_11
    _atom_site_aniso_U_22
    _atom_site_aniso_U_33
    _atom_site_aniso_U_12
    _atom_site_aniso_U_13
    _atom_site_aniso_U_23
    O26 0.0296(6) 0.0337(7) 0.0436(8) -0.0070(5) -0.0042(5) -0.0208(6)
    N1 0.0230(7) 0.0213(7) 0.0301(7) -0.0004(5) -0.0039(5) -0.0105(6)
    N3 0.0218(6) 0.0218(7) 0.0342(8) -0.0001(5) -0.0030(5) -0.0113(6)
    C2 0.0175(7) 0.0225(7) 0.0316(8) 0.0013(5) -0.0026(6) -0.0123(6)
    C4 0.0269(8) 0.0230(8) 0.0422(10) -0.0008(6) -0.0021(7) -0.0078(7)
    C5 0.0349(9) 0.0295(9) 0.0374(10) -0.0012(7) 0.0001(8) -0.0032(8)
    C6 0.0390(10) 0.0397(10) 0.0310(9) 0.0025(8) -0.0034(8) -0.0106(8)
    C7 0.0360(9) 0.0297(9) 0.0360(9) 0.0011(7) -0.0065(7) -0.0135(8)
    C8 0.0222(7) 0.0231(8) 0.0335(9) 0.0006(6) -0.0020(6) -0.0103(7)
    C9 0.0209(7) 0.0236(8) 0.0342(9) 0.0019(6) -0.0034(6) -0.0111(7)
    C11 0.0252(8) 0.0201(8) 0.0287(8) -0.0022(6) -0.0007(6) -0.0100(6)
    C12 0.0244(8) 0.0262(8) 0.0401(10) 0.0016(6) -0.0068(7) -0.0140(7)
    C13 0.0265(8) 0.0341(10) 0.0474(10) -0.0045(7) -0.0055(7) -0.0206(8)
    C14 0.0331(9) 0.0237(8) 0.0422(10) -0.0041(7) 0.0008(7) -0.0149(7)
    C15 0.0289(9) 0.0243(8) 0.0481(11) 0.0034(6) -0.0053(7) -0.0141(8)
    C16 0.0234(8) 0.0251(8) 0.0433(10) -0.0007(6) -0.0068(7) -0.0135(7)
    C21 0.0170(7) 0.0243(8) 0.0322(9) 0.0023(6) -0.0018(6) -0.0130(7)
    C22 0.0208(7) 0.0293(9) 0.0347(9) -0.0009(6) -0.0013(6) -0.0134(7)
    C23 0.0285(9) 0.0318(9) 0.0357(10) -0.0009(7) 0.0019(7) -0.0100(8)
    C24 0.0316(9) 0.0406(10) 0.0300(9) 0.0077(7) -0.0027(7) -0.0122(8)
    C25 0.0259(8) 0.0399(10) 0.0368(10) 0.0059(7) -0.0054(7) -0.0208(8)
    C26 0.0189(7) 0.0295(8) 0.0352(9) 0.0029(6) -0.0018(6) -0.0170(7)
_geom_special_details
;
Bond distances, angles <i>etc</i>. have been calculated using the rounded
fractional coordinates. All su's are estimated from the variances of the
(full) variance-covariance matrix. The cell e.s.d.'s are taken into account in
the estimation of distances, angles and torsion angles
;
loop_
    _geom_bond_atom_site_label_1
    _geom_bond_atom_site_label_2
    _geom_bond_site_symmetry_1
    _geom_bond_site_symmetry_2
    _geom_bond_distance
    _geom_bond_publ_flag
    O26 C26 . . 1.361(2) no
    O26 H26 . . 0.97(3) no
    N1 C2 . . 1.376(2) no
    N1 C8 . . 1.392(2) no
    N1 C11 . . 1.440(2) no
    N3 C9 . . 1.379(2) no
    N3 C2 . . 1.328(2) no
    C2 C21 . . 1.460(2) no
    C4 C9 . . 1.401(3) no
    C4 C5 . . 1.377(3) no
    C5 C6 . . 1.405(3) no
    C6 C7 . . 1.385(3) no
    C7 C8 . . 1.382(3) no
    C8 C9 . . 1.404(3) no
    C11 C12 . . 1.381(2) no
    C11 C16 . . 1.384(3) no
    C12 C13 . . 1.391(3) no
    C13 C14 . . 1.381(3) no
    C14 C15 . . 1.382(2) no
    C15 C16 . . 1.392(3) no
    C21 C26 . . 1.411(3) no
    C21 C22 . . 1.405(3) no
    C22 C23 . . 1.384(3) no
    C23 C24 . . 1.390(3) no
    C24 C25 . . 1.381(3) no
    C25 C26 . . 1.389(3) no
    C4 H4 . . 0.9500 no
    C5 H5 . . 0.9500 no
    C6 H6 . . 0.9500 no
    C7 H7 . . 0.9500 no
    C12 H12 . . 0.9500 no
    C13 H13 . . 0.9500 no
    C14 H14 . . 0.9500 no
    C15 H15 . . 0.9500 no
    C16 H16 . . 0.9500 no
    C22 H22 . . 0.9500 no
    C23 H23 . . 0.9500 no
    C24 H24 . . 0.9500 no
    C25 H25 . . 0.9500 no
loop_
    _geom_angle_atom_site_label_1
    _geom_angle_atom_site_label_2
    _geom_angle_atom_site_label_3
    _geom_angle_site_symmetry_1
    _geom_angle_site_symmetry_2
    _geom_angle_site_symmetry_3
    _geom_angle
    _geom_angle_publ_flag
    C26 O26 H26 . . . 106.6(19) no
    C2 N1 C8 . . . 106.88(15) no
    C8 N1 C11 . . . 121.93(15) no
    C2 N1 C11 . . . 129.56(15) no
    C2 N3 C9 . . . 106.46(15) no
    N1 C2 C21 . . . 126.44(16) no
    N3 C2 C21 . . . 121.90(16) no
    N1 C2 N3 . . . 111.66(15) no
    C5 C4 C9 . . . 118.13(18) no
    C4 C5 C6 . . . 121.46(18) no
    C5 C6 C7 . . . 121.27(18) no
    C6 C7 C8 . . . 116.87(18) no
    N1 C8 C7 . . . 131.52(18) no
    N1 C8 C9 . . . 105.57(15) no
    C7 C8 C9 . . . 122.88(17) no
    N3 C9 C8 . . . 109.43(16) no
    C4 C9 C8 . . . 119.38(17) no
    N3 C9 C4 . . . 131.18(18) no
    N1 C11 C16 . . . 119.08(15) no
    C12 C11 C16 . . . 121.35(18) no
    N1 C11 C12 . . . 119.43(16) no
    C11 C12 C13 . . . 119.07(17) no
    C12 C13 C14 . . . 120.50(17) no
    C13 C14 C15 . . . 119.69(19) no
    C14 C15 C16 . . . 120.66(17) no
    C11 C16 C15 . . . 118.73(16) no
    C2 C21 C26 . . . 118.85(16) no
    C22 C21 C26 . . . 117.79(16) no
    C2 C21 C22 . . . 123.35(16) no
    C21 C22 C23 . . . 121.43(17) no
    C22 C23 C24 . . . 119.65(18) no
    C23 C24 C25 . . . 120.11(17) no
    C24 C25 C26 . . . 120.62(17) no
    O26 C26 C25 . . . 117.70(16) no
    C21 C26 C25 . . . 120.26(17) no
    O26 C26 C21 . . . 122.04(16) no
    C5 C4 H4 . . . 121.00 no
    C9 C4 H4 . . . 121.00 no
    C4 C5 H5 . . . 119.00 no
    C6 C5 H5 . . . 119.00 no
    C5 C6 H6 . . . 119.00 no
    C7 C6 H6 . . . 119.00 no
    C6 C7 H7 . . . 122.00 no
    C8 C7 H7 . . . 122.00 no
    C11 C12 H12 . . . 120.00 no
    C13 C12 H12 . . . 120.00 no
    C12 C13 H13 . . . 120.00 no
    C14 C13 H13 . . . 120.00 no
    C13 C14 H14 . . . 120.00 no
    C15 C14 H14 . . . 120.00 no
    C14 C15 H15 . . . 120.00 no
    C16 C15 H15 . . . 120.00 no
    C11 C16 H16 . . . 121.00 no
    C15 C16 H16 . . . 121.00 no
    C21 C22 H22 . . . 119.00 no
    C23 C22 H22 . . . 119.00 no
    C22 C23 H23 . . . 120.00 no
    C24 C23 H23 . . . 120.00 no
    C23 C24 H24 . . . 120.00 no
    C25 C24 H24 . . . 120.00 no
    C24 C25 H25 . . . 120.00 no
    C26 C25 H25 . . . 120.00 no
loop_
    _geom_torsion_atom_site_label_1
    _geom_torsion_atom_site_label_2
    _geom_torsion_atom_site_label_3
    _geom_torsion_atom_site_label_4
    _geom_torsion_site_symmetry_1
    _geom_torsion_site_symmetry_2
    _geom_torsion_site_symmetry_3
    _geom_torsion_site_symmetry_4
    _geom_torsion
    _geom_torsion_publ_flag
    C8 N1 C2 N3 . . . . -0.83(19) no
    C8 N1 C2 C21 . . . . 178.31(15) no
    C11 N1 C2 N3 . . . . -166.19(16) no
    C11 N1 C2 C21 . . . . 13.0(3) no
    C2 N1 C8 C7 . . . . -177.06(18) no
    C2 N1 C8 C9 . . . . 0.64(18) no
    C11 N1 C8 C7 . . . . -10.3(3) no
    C11 N1 C8 C9 . . . . 167.36(15) no
    C2 N1 C11 C12 . . . . -124.86(19) no
    C2 N1 C11 C16 . . . . 59.4(2) no
    C8 N1 C11 C12 . . . . 71.7(2) no
    C8 N1 C11 C16 . . . . -104.04(19) no
    C9 N3 C2 N1 . . . . 0.66(19) no
    C9 N3 C2 C21 . . . . -178.53(15) no
    C2 N3 C9 C4 . . . . 178.37(18) no
    C2 N3 C9 C8 . . . . -0.23(19) no
    N1 C2 C21 C22 . . . . 19.6(3) no
    N1 C2 C21 C26 . . . . -160.78(16) no
    N3 C2 C21 C22 . . . . -161.38(17) no
    N3 C2 C21 C26 . . . . 18.3(2) no
    C9 C4 C5 C6 . . . . -0.1(3) no
    C5 C4 C9 N3 . . . . -177.34(17) no
    C5 C4 C9 C8 . . . . 1.2(3) no
    C4 C5 C6 C7 . . . . -1.2(3) no
    C5 C6 C7 C8 . . . . 1.2(3) no
    C6 C7 C8 N1 . . . . 177.26(19) no
    C6 C7 C8 C9 . . . . -0.1(3) no
    N1 C8 C9 N3 . . . . -0.26(19) no
    N1 C8 C9 C4 . . . . -179.06(15) no
    C7 C8 C9 N3 . . . . 177.69(16) no
    C7 C8 C9 C4 . . . . -1.1(3) no
    N1 C11 C12 C13 . . . . -175.74(16) no
    C16 C11 C12 C13 . . . . -0.1(3) no
    N1 C11 C16 C15 . . . . 176.42(16) no
    C12 C11 C16 C15 . . . . 0.8(3) no
    C11 C12 C13 C14 . . . . -0.7(3) no
    C12 C13 C14 C15 . . . . 0.8(3) no
    C13 C14 C15 C16 . . . . -0.2(3) no
    C14 C15 C16 C11 . . . . -0.6(3) no
    C2 C21 C22 C23 . . . . -178.51(17) no
    C26 C21 C22 C23 . . . . 1.8(3) no
    C2 C21 C26 O26 . . . . -3.8(3) no
    C2 C21 C26 C25 . . . . 176.02(16) no
    C22 C21 C26 O26 . . . . 175.86(16) no
    C22 C21 C26 C25 . . . . -4.3(3) no
    C21 C22 C23 C24 . . . . 1.4(3) no
    C22 C23 C24 C25 . . . . -2.1(3) no
    C23 C24 C25 C26 . . . . -0.4(3) no
    C24 C25 C26 O26 . . . . -176.50(17) no
    C24 C25 C26 C21 . . . . 3.7(3) no
loop_
    _geom_hbond_atom_site_label_D
    _geom_hbond_atom_site_label_H
    _geom_hbond_atom_site_label_A
    _geom_hbond_site_symmetry_A
    _geom_hbond_distance_DH
    _geom_hbond_distance_HA
    _geom_hbond_distance_DA
    _geom_hbond_angle_DHA
    _geom_hbond_publ_flag
    O26 H26 N3 . 0.97(3) 1.70(3) 2.583(2) 150(3) yes
    C14 H14 N3 1_565 0.95 2.60 3.456(3) 151 yes
    C16 H16 O26 2_655 0.95 2.49 3.388(2) 157 yes
_iucr_refine_instructions_details
;
?
;
