# Supplementary material for: 2-(1-Phenyl-1H-benzimidazol-2-yl)phenol
Source: Acta Crystallogr Sect E Struct Rep Online. 2012 Dec 8;69(Pt 1):o62. doi: 10.1107/S1600536812049859 (PMC3588362; doi:10.1107/S1600536812049859)
Supplement: Supplementary file 2 [file e-69-00o62-Isup2.hkl]

#
# h,k,l, Fc-squared, Fo-squared, sigma(Fo-squared) and status flag
#
data_I
_shelx_title ' g12 in P -1 z=2 C19H14N2O'
_shelx_refln_list_code          4
_shelx_F_calc_maximum       62.52
_exptl_crystal_F_000       299.95
_reflns_d_resolution_high  0.7951
 
loop_
 _symmetry_equiv_pos_as_xyz
 'x, y, z'
 '-x, -y, -z'
 
_cell_length_a     8.1941
_cell_length_b     9.5983
_cell_length_c    10.3193
_cell_angle_alpha  64.637
_cell_angle_beta   80.356
_cell_angle_gamma  83.610
 
_shelx_F_squared_multiplier     1.000
 
loop_
 _refln_index_h
 _refln_index_k
 _refln_index_l
 _refln_F_squared_calc
 _refln_F_squared_meas
 _refln_F_squared_sigma
 _refln_observed_status
   1   0   0       17.80       35.19      6.07 o
   3   0   0     1385.90     1212.97     73.76 o
   4   0   0       75.87       94.30      1.85 o
   5   0   0       80.85       98.67      1.69 o
   6   0   0        1.99        2.05      1.60 o
   7   0   0        3.78        2.78      0.91 o
   8   0   0       30.29       32.73      1.42 o
   9   0   0        0.13        0.41      0.75 o
  -9   1   0       13.17       14.16      0.91 o
  -8   1   0      101.70      101.30      2.10 o
  -7   1   0       26.56       27.44      1.33 o
  -6   1   0      561.05      578.79      7.50 o
  -5   1   0        2.69        2.01      0.83 o
  -4   1   0     1820.61     1865.82      8.98 o
  -3   1   0      229.63      201.32     28.58 o
  -1   1   0      216.39      228.66      1.63 o
   1   1   0       32.39       34.44      2.57 o
   2   1   0      141.60      137.00      5.28 o
   3   1   0      113.56      118.88      1.46 o
   4   1   0      229.75      283.81      4.28 o
   5   1   0       69.63       79.02      2.53 o
   6   1   0      143.49      161.20      3.90 o
   7   1   0       26.99       25.61      1.29 o
   8   1   0        6.87        4.73      0.89 o
   9   1   0        4.43        4.14      0.76 o
  10   1   0       93.03      106.48      1.46 o
  -8   2   0      263.16      251.24      7.95 o
  -7   2   0       18.55       19.41      2.07 o
  -6   2   0      253.56      263.04     11.98 o
  -5   2   0      462.53      463.44     23.31 o
  -4   2   0     1062.96     1162.43      8.23 o
  -3   2   0       64.22       78.75      1.98 o
  -1   2   0        5.89        8.73      0.48 o
   0   2   0      145.53      152.03      1.46 o
   1   2   0      550.36      495.62     33.11 o
   2   2   0       54.64       61.21      1.23 o
   3   2   0       65.02       78.48      9.10 o
   4   2   0       20.49       22.47      1.64 o
   5   2   0        3.70        3.36      0.99 o
   6   2   0        2.90        2.70      0.99 o
   7   2   0       10.76       11.22      1.08 o
   8   2   0       24.68       23.06      1.29 o
   9   2   0        3.91        3.86      0.80 o
  10   2   0        0.29        0.13      0.94 o
  -9   3   0      277.80      239.78      2.58 o
  -8   3   0       10.80       11.12      0.85 o
  -7   3   0      470.96      437.37      4.25 o
  -6   3   0       24.04       25.04      1.91 o
  -5   3   0        1.80        2.08      0.96 o
  -4   3   0       52.11       62.49      1.48 o
  -3   3   0      546.12      587.13      5.88 o
  -2   3   0      145.06      173.97      2.56 o
  -1   3   0       97.51      103.43      1.86 o
   0   3   0       10.17       12.76      0.71 o
   1   3   0      189.82      181.27      1.62 o
   2   3   0       38.95       47.11      1.31 o
   3   3   0      111.88      141.74     17.27 o
   4   3   0      159.98      194.83      3.50 o
   5   3   0       24.77       27.04      1.75 o
   6   3   0       68.78       75.17      5.45 o
   7   3   0        0.22        0.30      0.66 o
   8   3   0       33.93       36.65      1.47 o
   9   3   0        5.48        5.41      0.76 o
  -9   4   0      121.11       84.76      1.35 o
  -8   4   0       34.14       30.28      0.83 o
  -7   4   0        7.95        8.11      0.87 o
  -6   4   0       90.89       79.98      1.96 o
  -5   4   0        9.90       11.26      0.62 o
  -4   4   0       14.41       14.38      1.34 o
  -3   4   0      149.70      161.52      3.47 o
  -2   4   0       22.17       22.34      1.19 o
  -1   4   0      122.36      127.98      1.61 o
   0   4   0       55.46       60.36      2.63 o
   1   4   0      373.78      391.53     14.31 o
   2   4   0      362.84      432.34     12.32 o
   3   4   0      807.15     1093.31     35.80 o
   4   4   0      122.65      166.36      3.60 o
   5   4   0        0.64        0.41      0.72 o
   6   4   0       31.01       32.98      1.99 o
   7   4   0       28.30       29.53      1.35 o
   8   4   0       29.80       27.98      1.29 o
   9   4   0       13.29       14.17      0.89 o
  -8   5   0        3.81        3.29      0.44 o
  -7   5   0       19.56       15.43      0.71 o
  -6   5   0        4.79        3.86      0.73 o
  -5   5   0       13.92        9.87      0.88 o
  -4   5   0       20.24       21.23      1.32 o
  -3   5   0        0.00        0.30      1.44 o
  -2   5   0       30.65       23.10      1.49 o
  -1   5   0      153.01      189.44      3.51 o
   0   5   0        0.33        0.98      0.44 o
   1   5   0     1342.20     1353.32    109.97 o
   2   5   0        4.41        6.08      2.15 o
   3   5   0        7.73       13.66      0.83 o
   4   5   0      103.09      128.30      3.37 o
   5   5   0       91.85       94.27     13.42 o
   6   5   0       15.80       11.08      1.03 o
   7   5   0       13.09       12.79      1.43 o
   8   5   0      123.13      148.56      2.27 o
   9   5   0       13.82       12.11      0.65 o
  -8   6   0        2.27        2.62      0.50 o
  -7   6   0       18.70       18.47      0.65 o
  -6   6   0       20.52       17.70      1.09 o
  -5   6   0      105.87       97.53      2.24 o
  -4   6   0       27.18       27.16      1.88 o
  -3   6   0        2.58        2.51      0.59 o
  -2   6   0      181.03      140.87      3.52 o
  -1   6   0       12.99       17.30      1.40 o
   0   6   0        0.13        0.58      2.27 o
   1   6   0       17.49       14.67      0.89 o
   2   6   0       67.45       65.50      5.96 o
   3   6   0       96.50      100.49      7.46 o
   4   6   0      274.60      262.05     24.89 o
   5   6   0       12.74       12.11      1.12 o
   6   6   0      582.21      491.28      5.03 o
   7   6   0        0.76        0.99      0.80 o
  -7   7   0       39.85       34.36      1.01 o
  -6   7   0        0.06        0.85      0.63 o
  -5   7   0        2.41        1.01      0.67 o
  -4   7   0       11.20       10.59      1.54 o
  -3   7   0       23.14       21.64      0.73 o
  -2   7   0       38.60       36.23      0.81 o
  -1   7   0      141.03      137.75      2.10 o
   0   7   0      234.01      212.35      9.37 o
   1   7   0        4.25        3.81      0.55 o
   2   7   0       18.71       17.32      0.92 o
   3   7   0        0.71        1.92      0.65 o
   4   7   0       67.77       54.90      1.83 o
   5   7   0       85.36       61.52      1.90 o
   6   7   0        1.26        0.54      0.48 o
   7   7   0       14.61       15.04      0.98 o
   8   7   0        0.13       -0.33      0.55 o
  -6   8   0        0.88        1.26      0.51 o
  -5   8   0       39.95       41.28      1.33 o
  -4   8   0       21.34       19.29      1.16 o
  -3   8   0        2.24        2.34      0.54 o
  -2   8   0      286.22      277.81      7.09 o
  -1   8   0        9.59        9.01      0.47 o
   0   8   0        5.17        5.43      1.81 o
   1   8   0       48.00       43.40      3.18 o
   2   8   0        3.68        2.11      0.79 o
   3   8   0        1.85        0.36      0.85 o
   4   8   0        1.35        0.50      0.59 o
   5   8   0        0.10       -0.66      0.69 o
   6   8   0        0.16        0.51      0.81 o
   7   8   0        8.40        8.61      0.63 o
  -5   9   0       80.11       90.54      1.31 o
  -4   9   0       13.30       12.18      0.81 o
  -3   9   0      144.52      150.85      1.69 o
  -2   9   0       13.27       13.72      1.56 o
  -1   9   0       36.78       38.63      2.14 o
   0   9   0       57.13       56.01      1.24 o
   1   9   0       26.67       23.32      0.71 o
   2   9   0        2.13        2.13      0.52 o
   3   9   0       34.38       29.99      1.25 o
   4   9   0        2.61        4.01      0.76 o
   5   9   0        9.87       11.59      0.83 o
   6   9   0        0.42       -0.45      0.53 o
  -2  10   0        4.22        8.19      0.77 o
  -1  10   0        4.78        7.64      0.80 o
   0  10   0       23.27       27.09      1.68 o
   1  10   0        2.95        4.02      0.62 o
   2  10   0        6.24        5.51      0.75 o
   3  10   0       45.20       54.73      1.29 o
   4  10   0        2.59        3.18      0.62 o
  -3 -10   1       23.26       21.95      0.81 o
  -2 -10   1        7.58        9.62      0.74 o
  -1 -10   1        7.52        9.12      0.55 o
   0 -10   1       20.93       28.38      1.06 o
   1 -10   1        1.63        4.49      0.65 o
   2 -10   1        7.32       12.78      0.77 o
  -5  -9   1       22.16       26.71      0.90 o
  -4  -9   1        0.28        0.43      0.68 o
  -3  -9   1        0.24        0.53      0.61 o
  -2  -9   1        0.02        0.52      0.84 o
  -1  -9   1        6.54        7.21      0.83 o
   0  -9   1        1.62        1.55      0.93 o
   1  -9   1       21.32       19.04      1.81 o
   2  -9   1       40.02       34.98      1.42 o
   3  -9   1       18.03       19.43      1.05 o
  -6  -8   1        8.50       11.79      0.79 o
  -5  -8   1        6.07        8.93      0.86 o
  -4  -8   1        0.02        0.31      1.06 o
  -2  -8   1       37.58       30.97      1.57 o
  -1  -8   1       22.64       18.43      0.82 o
   0  -8   1        8.66        7.61      0.86 o
   1  -8   1        1.43        0.75      0.54 o
   2  -8   1       29.57       28.63      0.97 o
   3  -8   1        3.22        7.90      3.67 o
   4  -8   1       24.95       28.15      0.90 o
   5  -8   1       21.93       27.69      1.06 o
   6  -8   1        9.62       10.52      0.59 o
  -7  -7   1        7.71        7.36      0.73 o
  -6  -7   1       49.86       59.55      1.67 o
  -5  -7   1       37.17       32.33      4.61 o
  -4  -7   1       29.35       23.18      2.34 o
  -3  -7   1      105.62      103.13      5.19 o
  -2  -7   1      222.52      200.35      2.06 o
  -1  -7   1        4.15        4.70      0.59 o
   0  -7   1      124.35      115.75      5.74 o
   1  -7   1      311.09      282.40      3.19 o
   2  -7   1      277.18      290.45     12.57 o
   3  -7   1        0.20        0.45      0.44 o
   4  -7   1       15.83       16.44      1.25 o
   5  -7   1        7.34        7.07      0.89 o
   6  -7   1        0.02       -0.60      0.60 o
   7  -7   1       31.93       33.11      0.91 o
  -8  -6   1        2.39        1.94      0.58 o
  -7  -6   1        9.45       11.53      0.95 o
  -6  -6   1       17.98       14.31      1.12 o
  -5  -6   1        4.49        4.36      1.07 o
  -4  -6   1      249.43      206.05      3.28 o
  -3  -6   1        0.00       -0.44      0.60 o
  -2  -6   1       37.72       35.27      3.19 o
  -1  -6   1       89.44       88.14     12.22 o
   0  -6   1       65.19       58.43      2.33 o
   1  -6   1      176.99      177.79      2.78 o
   2  -6   1       24.43       26.48      1.49 o
   3  -6   1      193.75      200.64      9.16 o
   4  -6   1       57.75       59.24      3.18 o
   5  -6   1        2.85        3.16      0.60 o
   6  -6   1       49.94       44.27      1.52 o
   7  -6   1       16.17       17.83      0.98 o
   8  -6   1        7.11        5.34      0.46 o
  -8  -5   1       12.59       13.04      0.91 o
  -7  -5   1        3.38        0.87      0.69 o
  -6  -5   1      152.72      137.17      2.73 o
  -5  -5   1       49.48       39.97      1.57 o
  -4  -5   1       70.45       77.23      8.55 o
  -3  -5   1       83.77       97.83      2.86 o
  -2  -5   1       79.88       95.37      5.45 o
  -1  -5   1       64.71       64.44      2.26 o
   0  -5   1       17.79       22.96      0.95 o
   1  -5   1        4.82        3.92      0.59 o
   2  -5   1       28.83       31.87      1.67 o
   3  -5   1       66.59       64.14      2.41 o
   4  -5   1       46.65       48.90      2.78 o
   5  -5   1       49.57       66.36      6.18 o
   6  -5   1       39.20       31.86      1.37 o
   7  -5   1        9.93       10.85      0.61 o
   8  -5   1       14.09       12.32      0.68 o
  -9  -4   1       33.73       33.38      0.93 o
  -8  -4   1        7.78        8.55      1.00 o
  -7  -4   1        0.51        1.33      0.69 o
  -6  -4   1        3.70        3.63      0.71 o
  -5  -4   1        0.61        0.61      1.17 o
  -4  -4   1       36.40       52.23      2.22 o
  -3  -4   1       47.42       56.52      1.94 o
  -2  -4   1      102.76      103.10      4.72 o
  -1  -4   1        1.15        2.79      0.42 o
   0  -4   1        1.93        2.82      0.60 o
   1  -4   1       94.00       99.60      6.80 o
   2  -4   1        6.09        3.18      0.77 o
   3  -4   1      133.45      147.31      3.32 o
   4  -4   1       29.39       26.98      1.64 o
   5  -4   1       50.40       57.93      4.33 o
   6  -4   1       16.41       13.98      1.03 o
   7  -4   1        5.89        3.87      0.77 o
   8  -4   1       28.94       24.80      0.75 o
   9  -4   1        0.01       -0.30      0.53 o
  -9  -3   1        0.55        0.76      0.74 o
  -8  -3   1        1.29        0.51      0.67 o
  -7  -3   1       16.38       16.62      1.57 o
  -6  -3   1       60.53       61.10      3.05 o
  -5  -3   1       50.15       55.77      2.35 o
  -3  -3   1      904.50     1147.80     16.57 o
  -2  -3   1      273.78      276.08     13.22 o
  -1  -3   1      654.72      654.96     17.52 o
   0  -3   1      157.74      154.39      5.58 o
   1  -3   1       28.18       30.94      2.11 o
   2  -3   1       28.27       30.18      1.29 o
   3  -3   1       72.73       99.63      2.50 o
   4  -3   1       34.07       40.72      1.79 o
   5  -3   1        2.30        3.22      1.26 o
   7  -3   1        5.71        6.08      0.83 o
   8  -3   1        0.56        0.90      0.69 o
   9  -3   1       72.44       69.39      1.15 o
  -9  -2   1        0.74        0.16      0.67 o
  -8  -2   1        9.80        7.95      0.88 o
  -7  -2   1       49.15       44.57      2.75 o
  -6  -2   1        0.59        0.78      0.74 o
  -5  -2   1     1035.16     1271.02     10.25 o
  -4  -2   1       14.05       12.86      1.13 o
  -3  -2   1      695.75      883.93     73.29 o
  -2  -2   1       51.59       53.56      3.12 o
  -1  -2   1      640.79      551.72     11.36 o
   0  -2   1        0.36        1.01      0.23 o
   1  -2   1      300.77      307.10      6.93 o
   2  -2   1      148.18      151.92      2.34 o
   3  -2   1        6.08        9.91      0.85 o
   4  -2   1      213.02      222.17      3.55 o
   5  -2   1        2.24        2.28      1.06 o
   6  -2   1       44.21       41.23      1.92 o
   8  -2   1        8.69        6.32      0.82 o
   9  -2   1      103.10       85.89      1.49 o
  -9  -1   1        0.06       -0.11      0.72 o
  -8  -1   1        0.60        0.07      0.80 o
  -7  -1   1       19.57       16.90      1.13 o
  -6  -1   1       38.84       40.23      1.19 o
  -5  -1   1       41.63       47.01      2.05 o
  -4  -1   1      294.60      294.63      8.41 o
  -3  -1   1      497.02      511.90     30.20 o
  -2  -1   1        0.18        0.86      0.37 o
  -1  -1   1      779.38      602.90    105.00 o
   0  -1   1       73.12       72.13      1.00 o
   1  -1   1     1983.24     1961.16    125.36 o
   2  -1   1     1684.49     1674.32      6.64 o
   3  -1   1       14.64       14.10      0.82 o
   4  -1   1      910.69      965.33      6.68 o
   5  -1   1     1282.60     1377.93      9.05 o
   6  -1   1       48.69       48.61      3.51 o
   7  -1   1      996.90     1017.84      6.32 o
   8  -1   1       22.80       22.64      1.11 o
   9  -1   1       12.19       10.98      0.79 o
  10  -1   1       32.77       27.11      0.78 o
  -9   0   1        0.00       -0.53      0.53 o
  -8   0   1        7.98        8.55      0.92 o
  -7   0   1       51.11       48.34      1.62 o
  -6   0   1      124.75      135.30      9.05 o
  -5   0   1       80.52      104.33      2.83 o
  -4   0   1       31.00       26.76      1.02 o
  -3   0   1      165.06      169.04      8.01 o
  -2   0   1       21.92       24.60      0.30 o
  -1   0   1      423.69      430.61      2.56 o
   1   0   1     1826.82     1583.77     16.88 o
   2   0   1        5.74        4.43      0.44 o
   3   0   1     1059.19     1123.65      5.67 o
   4   0   1        6.64       11.03      0.84 o
   5   0   1      476.60      513.68      4.99 o
   6   0   1       33.13       34.52      1.40 o
   7   0   1       97.39      100.67      2.20 o
   8   0   1        0.25        0.17      0.59 o
   9   0   1        3.40        2.62      0.67 o
  10   0   1        5.16        5.05      0.44 o
  -9   1   1        1.29        1.76      0.50 o
  -8   1   1      356.04      338.57      3.65 o
  -7   1   1       38.52       41.89      1.50 o
  -6   1   1       36.12       33.84      1.07 o
  -5   1   1      146.62      157.56      2.90 o
  -4   1   1       94.67      108.42     18.21 o
  -3   1   1      192.72      178.43     11.99 o
  -2   1   1     1063.43      889.56    100.50 o
  -1   1   1     1831.27     1817.16    143.54 o
   1   1   1      283.24      278.28      1.75 o
   2   1   1      810.05      802.48      3.49 o
   3   1   1      833.02      893.91      4.52 o
   4   1   1        3.42        3.21      0.52 o
   5   1   1       17.18       24.44      1.11 o
   6   1   1       11.98       14.20      1.41 o
   7   1   1        0.00        0.62      0.67 o
   8   1   1        0.79       -0.04      0.90 o
   9   1   1      104.96      101.22      2.03 o
  10   1   1       75.03       77.54      1.33 o
  -9   2   1       46.78       40.58      1.24 o
  -8   2   1        1.58        4.86      0.90 o
  -7   2   1      322.86      354.00      3.65 o
  -6   2   1       23.77       21.05      1.98 o
  -5   2   1      563.22      596.16     63.59 o
  -4   2   1     2239.64     2199.33    139.21 o
  -3   2   1     1963.96     1855.21    139.69 o
  -1   2   1      303.89      300.79     12.40 o
   1   2   1        1.13        2.26      0.37 o
   2   2   1      319.43      295.05      2.24 o
   3   2   1        1.65        2.93      0.43 o
   4   2   1      161.65      225.35      2.66 o
   5   2   1       13.11       19.33      1.40 o
   6   2   1        0.17        0.07      1.81 o
   7   2   1       27.83       26.59      1.31 o
   8   2   1       98.43       91.40      2.19 o
   9   2   1       24.88       24.28      1.15 o
  10   2   1       54.39       54.20      1.16 o
  -9   3   1       70.95       55.22      1.33 o
  -7   3   1       62.75       64.23      1.71 o
  -6   3   1      439.90      453.37     30.19 o
  -5   3   1      370.16      406.16     51.77 o
  -4   3   1     1430.64     1398.07    115.76 o
  -3   3   1      505.61      525.00     72.87 o
  -2   3   1      456.11      526.48     25.24 o
  -1   3   1       27.33       31.65      1.52 o
   0   3   1      286.08      313.44     11.03 o
   1   3   1       10.29        8.39      0.92 o
   2   3   1       32.28       43.62      1.30 o
   3   3   1       44.03       54.15      5.49 o
   4   3   1      379.42      534.86     46.90 o
   5   3   1       10.12       11.79      1.31 o
   6   3   1       10.88        7.85      1.02 o
   7   3   1       11.79       10.81      1.35 o
   8   3   1      179.08      178.88      3.02 o
   9   3   1       55.03       53.34      1.49 o
  10   3   1       25.94       25.79      0.83 o
  -9   4   1        0.58        1.11      0.52 o
  -8   4   1       54.30       44.49      0.93 o
  -7   4   1        0.33        1.22      0.83 o
  -6   4   1      141.80      157.21      2.60 o
  -5   4   1       74.68       73.18      4.32 o
  -4   4   1       92.91       88.40      2.82 o
  -2   4   1        1.09        1.41      0.62 o
  -1   4   1       16.40       18.79      0.94 o
   0   4   1      345.47      366.08      3.85 o
   1   4   1      564.62      612.38     40.85 o
   2   4   1      475.04      593.02      5.21 o
   3   4   1      148.44      207.65      5.31 o
   4   4   1        9.06       14.18      0.82 o
   5   4   1        0.01        1.69      2.55 o
   6   4   1       82.42       78.38      6.36 o
   7   4   1       10.35        9.57      0.70 o
   8   4   1       21.78       16.44      0.79 o
   9   4   1        6.37        7.55      0.78 o
  -8   5   1       12.17        8.57      0.52 o
  -7   5   1        4.51        4.75      0.55 o
  -6   5   1       31.19       26.97      0.88 o
  -5   5   1      144.09      137.88      2.49 o
  -4   5   1        0.80        1.51      0.62 o
  -3   5   1        4.79        5.32      1.19 o
  -2   5   1        4.12        6.98      0.87 o
  -1   5   1       31.59       34.71      1.47 o
   0   5   1        0.26        2.16      0.60 o
   1   5   1      950.58     1081.86     60.85 o
   2   5   1        0.91        3.46      0.55 o
   3   5   1      229.09      309.60     23.36 o
   4   5   1      125.68      159.42      9.93 o
   5   5   1      156.13      162.04     36.05 o
   6   5   1       38.86       37.53      1.51 o
   7   5   1        2.49        2.71      0.78 o
   8   5   1      152.95      152.08     11.24 o
   9   5   1       13.75       12.27      0.79 o
  -8   6   1        0.30       -0.54      0.58 o
  -7   6   1       87.04       77.12      2.02 o
  -6   6   1        0.25        0.63      0.54 o
  -5   6   1        5.85        4.30      0.87 o
  -4   6   1       47.97       58.29      6.15 o
  -3   6   1       11.75       13.33      1.23 o
  -2   6   1      158.66      148.41      3.44 o
  -1   6   1      925.43      955.10      8.43 o
   0   6   1       33.33       31.18      1.58 o
   1   6   1      252.91      240.25      4.07 o
   2   6   1      379.57      456.76     30.63 o
   3   6   1        0.00        2.42      1.11 o
   4   6   1        7.93        9.53      0.85 o
   5   6   1      215.33      182.13      3.07 o
   6   6   1       11.63        8.66      1.06 o
   7   6   1      172.77      155.21      2.75 o
   8   6   1        1.31        2.37      0.69 o
   9   6   1       23.36       18.51      0.67 o
  -7   7   1        0.87        0.71      0.52 o
  -6   7   1        0.09       -0.15      0.63 o
  -5   7   1        0.70        0.22      0.70 o
  -4   7   1        0.25        0.67      0.58 o
  -3   7   1      487.86      491.25     35.28 o
  -2   7   1      116.65      108.54      2.24 o
  -1   7   1      252.44      269.93      4.71 o
   0   7   1       72.90       69.69      0.91 o
   1   7   1       21.44       17.72      0.78 o
   2   7   1      158.35      156.08      2.69 o
   3   7   1      472.77      440.29     51.27 o
   4   7   1        1.88        1.57      1.33 o
   5   7   1      498.61      417.89      4.73 o
   6   7   1        6.01        5.81      0.89 o
   7   7   1       29.35       26.59      1.24 o
  -6   8   1       43.66       47.86      1.24 o
  -5   8   1       18.34       19.12      1.04 o
  -4   8   1        9.85        9.09      0.86 o
  -3   8   1       62.17       61.85      3.69 o
  -2   8   1        8.61       10.00      0.58 o
  -1   8   1      402.36      394.76      8.69 o
   0   8   1        4.41        5.30      1.18 o
   1   8   1      379.00      379.97      3.74 o
   2   8   1      225.44      207.11      3.08 o
   3   8   1      274.78      238.92      3.27 o
   4   8   1      112.37      101.03      9.78 o
   5   8   1        0.15       -1.02      1.02 o
   6   8   1        4.51        4.13      0.78 o
   7   8   1        2.51        3.81      0.67 o
  -5   9   1       18.79       16.10      0.77 o
  -4   9   1       35.91       34.88      1.21 o
  -3   9   1       84.16       78.93      6.12 o
  -2   9   1       21.84       19.55      1.59 o
  -1   9   1       50.45       48.29      2.14 o
   0   9   1       72.92       73.59      2.10 o
   1   9   1      169.60      170.72      9.50 o
   2   9   1       11.66       13.01      0.76 o
   3   9   1       69.29       65.70      4.10 o
   4   9   1        3.39        3.09      0.96 o
   5   9   1        4.22        3.21      0.73 o
  -3  10   1        4.02        2.82      0.53 o
  -2  10   1        7.78       10.62      3.60 o
  -1  10   1        3.63        6.07      1.14 o
   0  10   1        4.47        5.12      0.44 o
   1  10   1       13.16       12.26      0.60 o
   2  10   1        0.24        0.55      0.59 o
   3  10   1        0.03        0.83      0.76 o
   4  10   1       17.64       23.93      0.96 o
  -4  -9   2       43.87       44.02      1.11 o
  -3  -9   2        0.00        0.56      0.58 o
  -2  -9   2       19.34       24.62      1.14 o
  -1  -9   2        0.52        0.43      0.64 o
   0  -9   2        0.33        1.06      0.91 o
   1  -9   2       23.73       28.79      1.32 o
   2  -9   2        2.46        2.82      0.83 o
   3  -9   2       86.00      105.08      1.75 o
  -5  -8   2        7.83       11.37      1.29 o
  -4  -8   2        0.01       -0.12      0.59 o
  -3  -8   2        1.74        2.35      0.73 o
  -2  -8   2       33.66       39.10      1.56 o
  -1  -8   2        0.24        0.62      0.62 o
   0  -8   2       54.03       43.57      1.64 o
   1  -8   2        0.28        1.14      0.67 o
   2  -8   2      161.12      182.22     13.87 o
   3  -8   2       87.94       99.94      2.25 o
   4  -8   2      127.34      152.90      2.39 o
   5  -8   2       47.44       57.23      1.13 o
  -6  -7   2       52.23       55.70      1.45 o
  -5  -7   2        4.54        4.25      0.85 o
  -4  -7   2       16.03       16.49      0.74 o
  -3  -7   2       15.19       16.69      1.53 o
  -2  -7   2        0.00       -0.75      0.90 o
  -1  -7   2        7.56        7.13      0.54 o
   0  -7   2        7.93        7.28      0.78 o
   1  -7   2       82.10       80.50      1.51 o
   2  -7   2        3.05        4.69      1.25 o
   3  -7   2       79.89       83.37      4.68 o
   4  -7   2        2.66        2.60      0.49 o
   5  -7   2        2.13        2.93      0.76 o
   6  -7   2        3.31        4.36      0.66 o
  -7  -6   2       44.31       39.65      1.27 o
  -6  -6   2      102.19      102.84      2.18 o
  -5  -6   2        2.84        2.91      0.87 o
  -4  -6   2       62.51       54.98      1.48 o
  -3  -6   2       20.77       17.87      0.65 o
  -2  -6   2       17.84       17.36      0.77 o
  -1  -6   2       22.12       18.96      1.77 o
   0  -6   2       90.88       80.42      3.04 o
   1  -6   2      221.92      203.62      7.32 o
   2  -6   2      129.65      126.76     10.60 o
   3  -6   2       67.50       74.78      4.12 o
   4  -6   2        0.27        2.16      1.11 o
   5  -6   2      167.73      181.84     11.67 o
   6  -6   2       42.49       47.37      1.53 o
   7  -6   2       68.20       59.86      1.40 o
  -8  -5   2        7.60        6.18      0.66 o
  -7  -5   2      115.47      113.88      2.15 o
  -5  -5   2      326.78      276.75      3.85 o
  -4  -5   2       55.21       51.81      1.63 o
  -3  -5   2        4.56        3.49      1.01 o
  -2  -5   2      100.53      103.41      7.77 o
  -1  -5   2       23.66       24.33      1.41 o
   0  -5   2       12.32       10.97      1.19 o
   1  -5   2       40.08       45.59      2.00 o
   2  -5   2        0.33        1.00      1.89 o
   3  -5   2      180.33      213.07     10.47 o
   4  -5   2       45.62       45.47      3.70 o
   5  -5   2       79.61       87.41      8.67 o
   6  -5   2      116.42      114.04      2.38 o
   7  -5   2        1.12        1.08      0.67 o
   8  -5   2        1.84        0.26      0.52 o
  -8  -4   2       50.01       55.05      5.30 o
  -7  -4   2      124.46      142.72      2.64 o
  -6  -4   2       38.18       32.42      3.10 o
  -5  -4   2       31.03       26.93      1.37 o
  -4  -4   2       43.46       48.44      3.78 o
  -3  -4   2      122.58      142.11      3.40 o
  -2  -4   2       47.43       57.84      2.04 o
  -1  -4   2      609.15      555.62     11.95 o
   0  -4   2        0.00       -0.03      0.67 o
   1  -4   2      507.96      518.14     16.46 o
   2  -4   2       27.03       26.54      1.34 o
   3  -4   2        3.07        3.26      0.99 o
   4  -4   2        2.41        2.41      0.47 o
   5  -4   2      117.78      113.32     11.55 o
   6  -4   2        4.33        5.31      0.65 o
   7  -4   2       15.55       13.85      1.00 o
   8  -4   2        0.16        0.57      0.45 o
  -9  -3   2      101.14      125.88      1.70 o
  -8  -3   2       12.29       10.45      0.67 o
  -7  -3   2      121.47      137.74      2.73 o
  -6  -3   2        7.52        6.21      0.66 o
  -5  -3   2       40.38       44.98      2.57 o
  -4  -3   2        1.38        3.49      1.31 o
  -3  -3   2       47.91       55.99      2.00 o
  -2  -3   2        0.02        0.23      0.50 o
  -1  -3   2       69.57       66.87      1.24 o
   0  -3   2      370.95      352.34     19.71 o
   1  -3   2       93.57       94.42      3.88 o
   2  -3   2      409.43      446.24      4.54 o
   3  -3   2      326.17      354.60      4.57 o
   4  -3   2        4.29        3.17      1.01 o
   5  -3   2       22.91       22.23      3.25 o
   6  -3   2       30.01       27.39      4.60 o
   7  -3   2        5.84        5.28      0.83 o
   8  -3   2        2.40        1.53      0.67 o
   9  -3   2        5.95        6.19      0.43 o
  -9  -2   2       30.41       34.12      1.18 o
  -8  -2   2        1.90        0.99      0.71 o
  -7  -2   2        4.67        4.15      0.87 o
  -6  -2   2       57.39       59.55      1.24 o
  -5  -2   2      105.89      116.36      3.06 o
  -4  -2   2      158.35      193.73      3.65 o
  -3  -2   2       47.77       62.83      1.92 o
  -2  -2   2       45.09       53.96      1.83 o
  -1  -2   2       97.48       94.61      4.22 o
   0  -2   2       70.39       61.90      2.14 o
   1  -2   2       38.03       47.42      4.29 o
   2  -2   2       84.04       85.04      1.81 o
   3  -2   2       49.84       63.70      1.81 o
   4  -2   2      164.44      184.81      3.41 o
   5  -2   2       57.11       60.33      2.23 o
   6  -2   2      153.25      130.21     13.12 o
   7  -2   2      103.66       92.41      1.89 o
   8  -2   2       56.67       51.80      1.56 o
   9  -2   2        1.20        1.35      0.62 o
  -9  -1   2       11.14        9.77      0.91 o
  -8  -1   2       27.84       26.65      1.33 o
  -7  -1   2       53.96       53.20      1.75 o
  -6  -1   2      130.36      139.17      2.01 o
  -5  -1   2      129.07      148.33      3.62 o
  -4  -1   2        0.01        1.23      0.64 o
  -3  -1   2       85.73       95.48      3.83 o
  -2  -1   2       41.97       40.40      4.15 o
  -1  -1   2       58.14       82.34      0.98 o
   0  -1   2      822.45      645.43      2.79 o
   1  -1   2      105.67       85.07      1.34 o
   2  -1   2      208.41      210.54      3.74 o
   3  -1   2        7.23       10.31      0.80 o
   4  -1   2        0.41       -0.36      0.66 o
   5  -1   2      352.90      357.43      4.68 o
   6  -1   2       30.55       19.89      1.91 o
   7  -1   2       98.95      100.74      7.93 o
   8  -1   2       50.92       46.66      1.48 o
   9  -1   2        1.88        1.59      0.62 o
  10  -1   2        1.38        1.68      0.46 o
  -9   0   2      121.78      119.82      2.00 o
  -8   0   2       77.48       83.13      4.41 o
  -7   0   2      353.90      370.58      4.07 o
  -6   0   2        5.20        6.66      1.52 o
  -5   0   2       47.51       52.95      3.73 o
  -4   0   2      121.16      118.13      3.31 o
  -3   0   2      404.94      419.49     13.45 o
  -2   0   2      149.56      135.21      1.49 o
   0   0   2      835.17      705.09     14.25 o
   1   0   2        8.71        7.34      0.43 o
   2   0   2       40.79       48.41      8.77 o
   3   0   2      116.20      118.53      1.96 o
   4   0   2       22.99       21.30      1.06 o
   5   0   2      133.70      149.08      2.90 o
   6   0   2        4.78       17.02      1.38 o
   7   0   2       87.70       87.12      2.00 o
   8   0   2       54.96       55.24      1.69 o
   9   0   2       11.17       11.56      0.71 o
  -9   1   2        0.69        1.19      0.51 o
  -8   1   2      120.71      125.49      2.48 o
  -7   1   2       78.91       81.64      1.97 o
  -6   1   2        4.63        6.23      0.84 o
  -5   1   2      130.72      135.86      8.34 o
  -4   1   2       74.02       74.50      1.75 o
  -3   1   2      106.45       86.54      7.05 o
  -2   1   2      242.92      218.08     28.76 o
  -1   1   2     3908.99     3793.05     24.80 o
   0   1   2     1571.11     1508.61     90.15 o
   1   1   2     1831.27     1521.39     20.28 o
   2   1   2      509.54      466.01      3.13 o
   3   1   2     1318.32     1352.69      6.15 o
   4   1   2      207.12      241.39      3.04 o
   5   1   2       23.86       26.91      1.36 o
   6   1   2      100.40      103.25      2.62 o
   7   1   2       11.90       10.06      0.96 o
   8   1   2       30.79       31.02      1.40 o
   9   1   2        4.33        4.36      0.80 o
  10   1   2       16.49       19.22      0.81 o
  -9   2   2       29.21       27.62      3.53 o
  -8   2   2        5.98        5.69      0.59 o
  -7   2   2       27.04       29.70      1.34 o
  -6   2   2        3.95        3.65      0.95 o
  -5   2   2      104.61      109.70      8.26 o
  -4   2   2        1.97        2.83      1.08 o
  -3   2   2       37.59       42.41      5.42 o
  -2   2   2      101.04       98.91      5.02 o
  -1   2   2     1286.55     1145.38    148.45 o
   1   2   2      100.38       94.55      5.56 o
   2   2   2      297.17      261.30      2.46 o
   3   2   2      314.40      376.31      3.34 o
   4   2   2       13.78       13.43      0.85 o
   5   2   2      531.43      612.29      5.42 o
   7   2   2       14.00       14.94      1.08 o
   8   2   2       24.40       20.70      1.24 o
   9   2   2      120.37      111.38      2.15 o
  10   2   2        9.13        7.51      0.67 o
  -9   3   2       20.94       18.25      0.84 o
  -8   3   2        0.38        1.75      0.70 o
  -6   3   2        1.17       -1.52      2.66 o
  -5   3   2        0.01        0.76      0.98 o
  -4   3   2      110.23       96.97     14.79 o
  -3   3   2      464.52      492.73     73.07 o
  -2   3   2     1054.65     1086.59     69.27 o
  -1   3   2      302.06      267.02      2.56 o
   0   3   2        0.27        0.94      0.31 o
   1   3   2      265.59      298.55      2.99 o
   2   3   2       78.51       87.49      1.72 o
   3   3   2      115.43      140.11      2.20 o
   4   3   2        0.08        1.31      0.81 o
   6   3   2      156.60      177.67      5.28 o
   7   3   2      184.40      166.04      2.88 o
   8   3   2      259.83      257.31      3.59 o
   9   3   2      104.43       99.01      2.03 o
  10   3   2       66.88       67.41      1.23 o
  -9   4   2       20.43       11.98      0.66 o
  -8   4   2        2.59        1.75      0.69 o
  -7   4   2       13.95       14.49      0.99 o
  -6   4   2      251.94      267.55      3.27 o
  -5   4   2        2.00        1.20      0.76 o
  -4   4   2     1304.48     1147.48     39.63 o
  -3   4   2        0.03        2.32      1.28 o
  -2   4   2       32.23       47.46      1.42 o
  -1   4   2        0.01        0.37      0.32 o
   0   4   2      661.08      706.67     24.91 o
   1   4   2      265.82      292.08     18.55 o
   2   4   2      285.49      374.00      4.19 o
   3   4   2       10.22       14.77      1.10 o
   4   4   2       46.10       68.47      2.51 o
   5   4   2       13.42       15.40      1.31 o
   6   4   2      341.39      343.67      9.91 o
   7   4   2        1.50        2.26      0.98 o
   8   4   2      183.49      189.28      4.30 o
   9   4   2        1.85        2.73      0.74 o
  -8   5   2      106.75       86.78      1.65 o
  -7   5   2       84.54       80.40      1.80 o
  -6   5   2      266.00      254.86      3.12 o
  -5   5   2      162.10      163.91      3.15 o
  -4   5   2        0.49        0.56      0.60 o
  -2   5   2      366.48      384.24      4.53 o
  -1   5   2       49.44       52.69      1.62 o
   0   5   2      455.94      486.46      4.98 o
   1   5   2        0.88        1.26      0.44 o
   2   5   2        2.15        5.07      0.83 o
   3   5   2        9.04        9.19      1.05 o
   4   5   2      215.71      254.29      4.25 o
   5   5   2       12.80       13.74      1.01 o
   6   5   2      448.33      437.58     32.52 o
   7   5   2        7.11        7.78      1.64 o
   8   5   2        0.13        0.21      0.60 o
   9   5   2       83.72       89.00      1.58 o
  -8   6   2        0.72        0.55      0.53 o
  -7   6   2      185.78      160.45      4.75 o
  -6   6   2       74.35       65.02      1.22 o
  -5   6   2      127.96      126.99      1.73 o
  -4   6   2       43.42       44.27      1.73 o
  -3   6   2      294.16      338.86     38.48 o
  -2   6   2        5.97        4.82      1.17 o
  -1   6   2      255.62      225.61      3.83 o
   0   6   2      160.14      160.42      3.20 o
   1   6   2        2.30        3.35      0.80 o
   2   6   2       31.02       43.49      1.89 o
   3   6   2       31.06       35.95      3.49 o
   4   6   2      370.07      410.63     57.14 o
   5   6   2      128.34      131.72     32.11 o
   6   6   2        1.55        2.37      0.78 o
   7   6   2       47.32       37.09      1.50 o
   8   6   2       42.15       36.36      1.29 o
  -7   7   2       52.66       47.02      1.22 o
  -6   7   2        6.80        6.62      0.98 o
  -5   7   2       11.87       10.63      0.82 o
  -4   7   2       47.02       45.50      1.58 o
  -3   7   2       26.85       29.53      3.17 o
  -2   7   2      110.76      103.30      4.09 o
  -1   7   2       32.75       38.34      0.73 o
   0   7   2       22.49       20.55      1.38 o
   1   7   2      159.07      134.65      3.33 o
   2   7   2        0.38        0.69      0.69 o
   3   7   2        3.22        3.80      0.65 o
   4   7   2      259.86      247.30     38.35 o
   5   7   2       88.78       90.81     12.00 o
   6   7   2      327.92      267.07      3.75 o
   7   7   2       21.49       17.13      1.10 o
   8   7   2       33.28       25.08      1.01 o
  -6   8   2        8.79        7.83      0.68 o
  -5   8   2       29.62       31.82      1.26 o
  -4   8   2        2.04        1.89      0.66 o
  -3   8   2       26.97       25.88      3.19 o
  -2   8   2      197.45      202.38      7.79 o
  -1   8   2      163.02      162.80      2.27 o
   0   8   2      138.11      132.52      2.04 o
   1   8   2        1.83        0.46      0.51 o
   2   8   2       84.82       87.96      2.01 o
   3   8   2       28.06       25.11      0.89 o
   4   8   2       35.59       35.26      2.76 o
   5   8   2        3.38        2.88      0.87 o
   6   8   2        0.34        0.03      0.30 o
   7   8   2       12.38       12.94      0.93 o
  -5   9   2       43.74       41.26      1.13 o
  -4   9   2        2.53        2.64      0.65 o
  -3   9   2      119.16      106.14      2.18 o
  -2   9   2       82.18       81.39      4.64 o
  -1   9   2        0.01        0.26      0.24 o
   0   9   2      123.26      104.65      4.92 o
   1   9   2      163.09      150.44      2.65 o
   2   9   2       59.22       51.67      4.68 o
   3   9   2       19.74       20.15      1.12 o
   4   9   2        0.78        1.32      0.55 o
   5   9   2        1.39        0.87      0.68 o
   6   9   2        9.08        7.98      0.76 o
  -4  10   2       61.54       58.06      1.13 o
  -3  10   2       32.98       28.11      0.99 o
  -2  10   2       31.43       24.30      1.02 o
  -1  10   2       96.79       95.89      5.37 o
   0  10   2        0.25        3.50      2.14 o
   1  10   2       26.82       26.07      1.17 o
   2  10   2       18.61       19.86      2.59 o
   3  10   2        0.41       -0.19      0.59 o
   4  10   2        1.50        2.14      0.71 o
   5  10   2        8.22        9.66      0.67 o
   0  11   2        3.07        4.24      0.57 o
   1  11   2       36.18       36.97      1.04 o
  -2  -9   3        6.02        7.28      0.73 o
  -1  -9   3        2.13        1.74      1.19 o
   0  -9   3        1.16       -0.78      0.79 o
   1  -9   3        7.78        8.39      0.83 o
   2  -9   3        1.56        4.13      0.62 o
  -4  -8   3        7.28        6.35      0.78 o
  -3  -8   3        0.65        0.83      0.74 o
  -2  -8   3        1.95        2.62      0.78 o
  -1  -8   3       24.18       24.94      1.26 o
   0  -8   3        3.72        3.26      0.84 o
   1  -8   3        2.16        2.04      0.72 o
   2  -8   3        6.09        6.97      1.06 o
   3  -8   3      131.06      152.87      2.41 o
  -6  -7   3       11.14        8.54      0.66 o
  -5  -7   3        3.25        3.47      0.52 o
  -4  -7   3       23.72       25.49      0.94 o
  -3  -7   3        0.21        0.71      0.57 o
  -2  -7   3       25.70       21.38      1.12 o
  -1  -7   3       84.23       72.62      2.84 o
   0  -7   3        5.97        5.38      0.97 o
   1  -7   3      749.75      804.33    106.93 o
   2  -7   3      134.07      136.45      5.71 o
   3  -7   3      167.51      192.40     10.11 o
   4  -7   3       16.11       17.94      1.19 o
   5  -7   3        4.15        4.06      0.86 o
  -7  -6   3        1.78        1.58      0.57 o
  -6  -6   3       11.54       10.04      0.91 o
  -5  -6   3       29.67       26.96      1.37 o
  -4  -6   3        1.57        1.48      0.64 o
  -3  -6   3        9.07        6.10      0.59 o
  -2  -6   3       60.05       51.97      6.79 o
  -1  -6   3      260.75      212.43      9.54 o
   0  -6   3      745.51      655.33     31.01 o
   1  -6   3      127.92      115.07      4.76 o
   2  -6   3      333.99      335.46     22.80 o
   3  -6   3        2.23        1.76      0.73 o
   4  -6   3        0.14       -0.08      0.58 o
   5  -6   3       18.91       19.96      0.95 o
   6  -6   3        7.55        6.70      0.81 o
   7  -6   3        0.41        0.44      0.57 o
  -7  -5   3       94.26       94.18      1.79 o
  -6  -5   3       16.34       16.01      1.17 o
  -5  -5   3       62.58       56.65      1.16 o
  -4  -5   3        0.94        1.40      0.68 o
  -3  -5   3      117.19      107.50      1.74 o
  -2  -5   3      147.00      137.56      7.60 o
  -1  -5   3       65.37       62.33      2.34 o
   0  -5   3      168.58      141.46      6.69 o
   1  -5   3       26.91       23.12      0.63 o
   2  -5   3        7.95        6.76      0.62 o
   3  -5   3        6.71        4.97      1.75 o
   4  -5   3       62.03       66.98      5.46 o
   5  -5   3       11.14        9.55      0.98 o
   6  -5   3      117.60      131.93      1.77 o
   7  -5   3        0.30       -0.11      0.64 o
   8  -5   3       11.09        8.04      0.60 o
  -8  -4   3        9.03        8.97      0.70 o
  -7  -4   3       32.00       32.56      1.28 o
  -6  -4   3       22.35       19.93      1.20 o
  -4  -4   3       35.02       34.64      1.49 o
  -3  -4   3        3.63        3.08      0.86 o
  -2  -4   3      496.51      486.46      6.25 o
  -1  -4   3       43.37       32.86      1.71 o
   0  -4   3       50.13       52.13      2.12 o
   1  -4   3        7.06        7.53      1.24 o
   2  -4   3       57.61       65.14      2.07 o
   3  -4   3        2.69        3.20      0.68 o
   4  -4   3      202.25      239.38     19.48 o
   5  -4   3        4.56        5.70      0.46 o
   6  -4   3       33.27       44.85      1.18 o
   7  -4   3       29.61       33.44      1.34 o
   8  -4   3        0.38        0.92      0.58 o
  -8  -3   3       12.80       12.46      0.62 o
  -7  -3   3       58.57       57.74      3.30 o
  -6  -3   3        0.29        0.34      0.83 o
  -5  -3   3       13.75       14.83      0.84 o
  -4  -3   3       57.05       53.05      1.31 o
  -3  -3   3      126.37      120.61      3.04 o
  -2  -3   3       43.90       48.19      1.95 o
  -1  -3   3        0.14        3.15      0.65 o
   0  -3   3       15.58       15.43      1.08 o
   1  -3   3       89.03       86.02      7.80 o
   2  -3   3      140.40      147.57      2.80 o
   3  -3   3       58.16       67.61      2.14 o
   4  -3   3      280.77      303.72      4.71 o
   5  -3   3        3.09        2.33      0.56 o
   6  -3   3       19.09       19.84      2.71 o
   7  -3   3        0.85        2.21      0.72 o
   8  -3   3        7.58        8.95      0.85 o
   9  -3   3       19.19       17.71      0.65 o
  -9  -2   3       37.41       36.15      0.98 o
  -8  -2   3        5.14        4.96      0.85 o
  -7  -2   3        0.01        0.33      0.79 o
  -6  -2   3        4.78        5.59      0.99 o
  -5  -2   3        1.48        1.40      0.69 o
  -4  -2   3       34.74       35.77      1.81 o
  -3  -2   3      180.98      200.95      3.58 o
  -2  -2   3      126.72      132.48      2.67 o
  -1  -2   3      264.80      267.51     33.59 o
   0  -2   3      143.76      131.18     15.41 o
   1  -2   3        3.83        2.43      0.59 o
   2  -2   3     1012.49     1113.26     73.41 o
   3  -2   3      174.99      186.27      3.17 o
   4  -2   3      165.40      179.81      3.42 o
   5  -2   3        2.01        1.77      0.71 o
   6  -2   3        0.31       -0.05      0.73 o
   7  -2   3        0.94        0.90      0.88 o
   8  -2   3        2.03        2.96      0.72 o
   9  -2   3       20.97       21.22      0.92 o
  -9  -1   3       25.25       28.35      1.07 o
  -8  -1   3       10.72       11.36      1.04 o
  -7  -1   3       16.24       15.36      1.19 o
  -6  -1   3       49.35       55.53      1.86 o
  -5  -1   3      232.81      247.20      5.34 o
  -4  -1   3      251.50      289.17     18.61 o
  -3  -1   3      217.89      243.97      9.09 o
  -2  -1   3      177.87      161.91      3.83 o
  -1  -1   3      105.44       89.26      2.99 o
   0  -1   3       19.76       16.24      0.51 o
   1  -1   3      933.10      873.74     82.75 o
   2  -1   3       84.90       82.65      1.30 o
   3  -1   3      284.02      292.93      3.56 o
   4  -1   3       68.10       67.51      1.99 o
   5  -1   3        2.07        1.19      1.01 o
   6  -1   3       66.53       55.51      3.36 o
   7  -1   3      109.47      102.18     13.18 o
   8  -1   3        3.20        3.28      0.91 o
   9  -1   3        3.29        3.03      0.64 o
  -9   0   3        0.18       -0.18      0.66 o
  -8   0   3       33.64       35.94      1.44 o
  -7   0   3        5.00        4.40      0.91 o
  -6   0   3       32.58       32.24      1.44 o
  -5   0   3        5.35        4.85      1.14 o
  -4   0   3       23.37       24.25      0.96 o
  -3   0   3       47.29       54.07      2.52 o
  -2   0   3      227.81      222.66     30.22 o
  -1   0   3        9.76        8.28      0.45 o
   0   0   3     1836.39     1477.17      4.33 o
   1   0   3      392.27      349.34     29.64 o
   2   0   3       89.06       84.27      1.55 o
   3   0   3      118.86      126.12      2.22 o
   4   0   3       14.69       18.69      1.11 o
   5   0   3        1.86        0.74      0.94 o
   6   0   3      407.05      399.52     24.55 o
   7   0   3        1.62        1.82      0.68 o
   8   0   3       39.79       41.57      1.53 o
   9   0   3       15.54       13.04      0.62 o
  -9   1   3       37.18       40.36      1.14 o
  -8   1   3        3.13        2.47      0.78 o
  -7   1   3        0.04        0.39      0.72 o
  -6   1   3       21.54       20.52      1.16 o
  -5   1   3        1.29        4.19      1.61 o
  -4   1   3       21.11       27.29      3.45 o
  -3   1   3        0.07        0.47      0.38 o
  -2   1   3       83.89       94.58     15.47 o
  -1   1   3     2441.35     2187.39    286.37 o
   0   1   3        0.06        2.58      1.84 o
   1   1   3        0.36        0.76      0.32 o
   2   1   3      333.49      279.75      3.89 o
   3   1   3      522.90      545.55      4.35 o
   4   1   3       24.82       29.25      1.24 o
   5   1   3      324.80      339.72      4.34 o
   6   1   3       26.03       26.59      1.48 o
   7   1   3      173.44      196.68      3.05 o
   8   1   3        0.00       -0.90      0.90 o
   9   1   3        7.04        6.38      0.81 o
  10   1   3      136.54      131.97      1.55 o
  -9   2   3       51.02       43.80      2.11 o
  -8   2   3       18.05       18.27      0.77 o
  -7   2   3       73.96       78.91      2.95 o
  -6   2   3        2.54        2.16      0.92 o
  -5   2   3      123.48      118.32      3.55 o
  -4   2   3      136.77      133.35      3.37 o
  -3   2   3       16.72       11.99      1.08 o
  -2   2   3      116.52      138.74     19.05 o
  -1   2   3       60.99       66.13      9.39 o
   0   2   3      123.26       78.34      1.57 o
   1   2   3      921.13      744.34      4.56 o
   2   2   3       23.39       29.51      2.88 o
   3   2   3      392.11      412.41      3.87 o
   4   2   3      514.45      591.96      5.14 o
   5   2   3       43.58       58.05      1.89 o
   6   2   3       71.36       74.18      1.56 o
   7   2   3        6.61        6.46      0.99 o
   8   2   3      121.26      124.11      2.52 o
   9   2   3       17.07       16.73      1.08 o
  10   2   3       52.84       45.15      1.07 o
  -9   3   3        0.94        0.96      0.57 o
  -8   3   3       12.31       10.33      0.91 o
  -7   3   3       34.53       34.83      2.40 o
  -6   3   3       10.03        9.67      1.23 o
  -5   3   3        6.98        8.06      1.63 o
  -4   3   3        9.62        9.67      1.24 o
  -3   3   3      518.51      487.18      5.86 o
  -2   3   3        0.79        1.45      0.53 o
  -1   3   3        7.65        7.26      1.21 o
   0   3   3       13.33       11.69      4.83 o
   1   3   3     1087.88      904.38      5.76 o
   2   3   3      264.88      279.74      3.28 o
   3   3   3      221.10      255.53      3.15 o
   4   3   3      213.31      214.62      3.12 o
   5   3   3       63.08       52.55      1.74 o
   6   3   3       41.29       40.27      1.44 o
   7   3   3        0.86        2.07      0.90 o
   8   3   3        3.03        2.72      0.94 o
   9   3   3       18.99       19.43      1.13 o
  10   3   3        0.05        0.26      1.84 o
  -8   4   3        0.08       -0.28      0.62 o
  -7   4   3        5.56        5.05      0.84 o
  -6   4   3       36.78       37.84      1.45 o
  -5   4   3       50.52       49.59      5.77 o
  -4   4   3      348.96      309.69      5.56 o
  -3   4   3       90.13       67.56      2.39 o
  -2   4   3      147.05      152.54      3.41 o
  -1   4   3      133.47      137.91      2.19 o
   0   4   3       28.06       23.74      3.13 o
   1   4   3        0.32        0.05      0.09 o
   2   4   3       87.91      102.62      2.23 o
   3   4   3      620.73      791.30      6.25 o
   4   4   3       33.69       29.35      1.40 o
   5   4   3       57.57       80.74      2.44 o
   6   4   3       18.71       18.35      0.80 o
   7   4   3       78.02       93.19      4.14 o
   8   4   3        0.01       -0.89      0.89 o
   9   4   3       59.42       69.20      1.70 o
  10   4   3        0.85        1.61      0.49 o
  -8   5   3       30.31       22.76      1.00 o
  -7   5   3       10.23        9.73      0.90 o
  -6   5   3      228.80      231.00     12.25 o
  -5   5   3       46.61       48.65      1.50 o
  -4   5   3      439.01      486.47     35.76 o
  -3   5   3       98.10       82.86      2.82 o
  -2   5   3       24.12       21.37      0.88 o
  -1   5   3      349.80      377.13      4.26 o
   0   5   3       47.04       61.42      4.04 o
   1   5   3     1301.53     1591.16      9.12 o
   2   5   3        1.46        1.40      0.69 o
   3   5   3       27.46       50.86      1.92 o
   4   5   3      509.82      633.37      6.83 o
   5   5   3      118.57      115.85     19.49 o
   6   5   3      254.05      244.42      8.89 o
   7   5   3      246.49      236.13      5.19 o
   8   5   3       17.87       18.15      1.40 o
   9   5   3       38.07       38.97      1.18 o
  -8   6   3       67.18       47.99      1.03 o
  -7   6   3        7.85        6.97      0.76 o
  -6   6   3      185.78      179.81      2.25 o
  -5   6   3       14.72       14.47      1.24 o
  -4   6   3        0.38        0.75      0.85 o
  -3   6   3        0.11        0.30      1.02 o
  -2   6   3      405.35      379.24      4.87 o
  -1   6   3       90.61       95.31      2.40 o
   0   6   3       10.39       12.85      1.06 o
   1   6   3        5.00        4.97      0.79 o
   2   6   3       27.05       29.94      1.58 o
   3   6   3       13.63       14.26      1.24 o
   4   6   3      132.80      130.91     26.33 o
   5   6   3        1.91        2.39      1.02 o
   6   6   3        8.98        8.87      1.00 o
   7   6   3       26.95       26.83      2.74 o
   8   6   3        6.63        5.61      1.87 o
  -7   7   3        0.19        0.99      0.44 o
  -6   7   3        1.85        0.73      0.42 o
  -5   7   3        3.48        4.04      0.62 o
  -4   7   3      310.76      326.60     22.61 o
  -3   7   3      215.46      214.42     14.65 o
  -2   7   3       12.61       15.54      1.72 o
  -1   7   3       10.81       10.00      0.54 o
   0   7   3       15.17       14.84      1.22 o
   1   7   3        5.98        6.04      1.18 o
   2   7   3       79.53       87.12      2.86 o
   3   7   3        5.46        3.66      0.60 o
   4   7   3        7.27        6.09      1.78 o
   5   7   3      291.75      248.06      3.63 o
   6   7   3        0.21       -0.22      0.97 o
   7   7   3       41.24       40.42      1.48 o
   8   7   3       41.77       45.90      1.30 o
  -6   8   3       67.27       60.55      1.29 o
  -5   8   3        6.97        5.41      0.74 o
  -4   8   3       22.71       19.98      1.14 o
  -3   8   3       44.75       44.21      2.54 o
  -2   8   3      360.42      358.24     20.85 o
  -1   8   3       86.00       82.65      1.65 o
   0   8   3       16.73       14.68      0.64 o
   1   8   3       49.61       41.82      1.40 o
   2   8   3        2.27        3.00      0.78 o
   3   8   3        1.17        1.49      0.69 o
   4   8   3        8.91        9.06      1.68 o
   5   8   3       11.34       11.93      2.49 o
   6   8   3       11.03        9.75      0.99 o
   7   8   3        5.31        5.76      0.80 o
   8   8   3        0.01        0.29      0.58 o
  -5   9   3        2.37        1.32      0.51 o
  -4   9   3       22.02       19.77      1.03 o
  -3   9   3      123.93      110.13      2.23 o
  -2   9   3        3.17        3.11      0.44 o
  -1   9   3       10.03        9.06      0.95 o
   0   9   3       34.03       28.81      1.39 o
   1   9   3        8.37        2.94      0.83 o
   2   9   3       36.83       31.50      1.31 o
   3   9   3       45.07       35.52      1.39 o
   4   9   3       20.81       22.21      0.82 o
   5   9   3        0.93        1.45      0.73 o
   6   9   3        0.07       -0.28      0.79 o
   7   9   3        6.08        5.13      0.61 o
  -4  10   3       38.75       43.03      1.06 o
  -3  10   3       50.80       41.19      1.19 o
  -2  10   3       27.28       28.21      3.36 o
  -1  10   3        0.07       -0.15      0.52 o
   0  10   3        0.93        0.33      0.55 o
   1  10   3        0.68        0.78      0.64 o
   2  10   3       15.46       12.99      0.94 o
   3  10   3        1.71        2.36      0.62 o
   4  10   3        6.72        8.99      0.76 o
   5  10   3       11.94       14.34      0.77 o
  -1  11   3       67.79       81.46      1.31 o
   0  11   3        5.05        5.85      0.64 o
   1  11   3        1.99        1.99      0.57 o
   2  11   3        3.98        4.72      0.65 o
  -3  -8   4       52.40       66.15      1.35 o
  -2  -8   4        1.12        1.54      0.75 o
  -1  -8   4        1.92        2.17      0.75 o
   0  -8   4       16.46       13.17      0.95 o
   1  -8   4        5.26        4.38      0.91 o
   2  -8   4       18.65       21.48      1.10 o
   3  -8   4       26.21       35.73      1.06 o
  -4  -7   4        6.79       10.18      0.58 o
  -3  -7   4        5.11        4.14      0.71 o
  -2  -7   4        1.35        2.12      0.52 o
  -1  -7   4        0.03       -0.58      0.58 o
   0  -7   4        4.06        3.32      0.95 o
   1  -7   4       44.96       56.43      4.14 o
   2  -7   4       36.65       42.50      1.16 o
   3  -7   4        0.08        0.34      0.58 o
   4  -7   4       14.91       18.97      0.73 o
  -6  -6   4        0.17        0.05      0.35 o
  -5  -6   4        1.07        0.99      0.53 o
  -4  -6   4        9.41        8.72      0.54 o
  -3  -6   4       64.26       61.29      1.35 o
  -2  -6   4       39.54       30.70      0.81 o
  -1  -6   4        3.14        3.23      0.64 o
   0  -6   4      321.24      280.17     18.93 o
   1  -6   4        1.54        4.51      2.03 o
   2  -6   4      133.65      137.91      6.95 o
   3  -6   4        7.53        8.13      0.74 o
   4  -6   4       87.73      107.26     10.43 o
   5  -6   4        0.07       -0.23      0.81 o
   6  -6   4        2.94        2.75      0.80 o
  -7  -5   4        0.65        0.82      0.62 o
  -6  -5   4      149.51      146.81      2.32 o
  -5  -5   4       48.30       45.65      1.04 o
  -4  -5   4       97.36       78.97      1.45 o
  -3  -5   4       96.92       84.52      1.47 o
  -2  -5   4      416.21      331.69      6.86 o
  -1  -5   4      298.07      246.98      5.16 o
   0  -5   4      189.55      171.51     19.91 o
   1  -5   4      130.03      115.35      5.46 o
   2  -5   4       18.35       19.88      2.04 o
   3  -5   4        0.16       -0.85      0.85 o
   4  -5   4        0.03       -0.59      0.76 o
   5  -5   4       14.80       14.14      2.14 o
   6  -5   4       13.64       12.98      0.70 o
   7  -5   4        0.02        0.41      0.64 o
  -7  -4   4        8.27        7.65      0.78 o
  -6  -4   4       27.25       23.44      0.77 o
  -5  -4   4       16.53       16.74      1.14 o
  -4  -4   4      346.11      293.96      3.84 o
  -3  -4   4       88.80       66.96      1.92 o
  -2  -4   4      786.90      695.93     54.89 o
  -1  -4   4       46.64       33.73      1.35 o
   0  -4   4      121.01      114.05      7.65 o
   1  -4   4        0.02        0.72      0.51 o
   2  -4   4       22.29       22.19      1.11 o
   3  -4   4        0.56        0.59      0.43 o
   4  -4   4       27.89       24.97      2.93 o
   5  -4   4       19.48       19.88      2.19 o
   6  -4   4        4.71        4.51      1.03 o
   7  -4   4        2.08        1.81      0.64 o
   8  -4   4        4.68        5.09      0.59 o
  -7  -3   4       13.80       16.63      0.79 o
  -6  -3   4       31.05       33.29      1.05 o
  -5  -3   4       11.00       11.60      2.79 o
  -4  -3   4      200.78      171.34      2.84 o
  -3  -3   4        0.03        0.68      0.73 o
  -2  -3   4       27.67       22.90      1.51 o
  -1  -3   4        1.15       -1.06      1.21 o
   0  -3   4       66.76       58.68      2.21 o
   1  -3   4        5.45        2.33      0.92 o
   2  -3   4        0.53        2.53      1.15 o
   3  -3   4       23.77       27.15      1.49 o
   4  -3   4       65.21       76.95      5.50 o
   5  -3   4        0.89        0.59      0.68 o
   6  -3   4        0.14       -0.02      0.47 o
   7  -3   4       30.77       34.90      1.43 o
   8  -3   4        3.33        2.87      0.71 o
   9  -3   4       35.99       35.30      0.81 o
  -8  -2   4       15.48       20.03      1.10 o
  -7  -2   4        9.80       11.71      0.74 o
  -6  -2   4        0.47        0.19      0.74 o
  -5  -2   4        0.32        0.18      0.86 o
  -4  -2   4       63.34       65.24      2.08 o
  -3  -2   4       27.12       24.59      1.62 o
  -2  -2   4        5.99        3.32      0.82 o
  -1  -2   4       43.24       37.18      1.57 o
   0  -2   4       22.31       22.98      1.33 o
   1  -2   4      101.74      117.32      1.52 o
   2  -2   4      700.70      818.41     31.82 o
   3  -2   4      133.68      149.91      2.99 o
   4  -2   4      132.78      154.82      3.34 o
   5  -2   4       20.33       19.29      1.83 o
   6  -2   4       25.93       20.34      1.08 o
   7  -2   4        5.09        2.61      0.72 o
   8  -2   4        1.63        1.68      0.71 o
   9  -2   4       13.69       13.49      0.74 o
  -8  -1   4        0.68       -0.85      0.85 o
  -7  -1   4        2.28        2.72      0.96 o
  -6  -1   4       85.62       86.26      2.11 o
  -5  -1   4       41.10       41.11      3.13 o
  -4  -1   4       36.28       37.97      1.81 o
  -3  -1   4        1.67        4.19      1.02 o
  -2  -1   4       20.96       14.27      1.32 o
  -1  -1   4       36.55       29.48      3.34 o
   0  -1   4      572.59      603.91     46.61 o
   1  -1   4      440.65      456.13      3.79 o
   2  -1   4      287.19      280.35     28.30 o
   3  -1   4        0.10       -0.71      0.71 o
   4  -1   4       98.28       99.15      2.58 o
   5  -1   4        9.17        4.77      1.19 o
   6  -1   4        1.01        1.10      0.63 o
   7  -1   4       55.36       45.30      1.41 o
   8  -1   4       12.28        9.24      0.83 o
   9  -1   4        3.11        2.23      0.61 o
  -9   0   4        6.23        5.14      0.57 o
  -8   0   4        0.41       -0.90      0.90 o
  -7   0   4        3.81        3.21      0.92 o
  -6   0   4       37.65       37.39      1.57 o
  -5   0   4       28.66       33.51      1.44 o
  -4   0   4       17.82       21.00      1.56 o
  -3   0   4        0.02       -0.24      0.68 o
  -2   0   4     1519.03     1571.09     35.80 o
  -1   0   4     1434.07     1229.22     34.53 o
   0   0   4     1420.00     1293.22     30.29 o
   1   0   4      146.70      154.64      4.02 o
   2   0   4      147.53      147.26      1.83 o
   3   0   4      127.54      136.90      2.50 o
   4   0   4      178.72      172.62      3.13 o
   5   0   4        0.82        0.45      1.00 o
   6   0   4      560.25      527.99     38.66 o
   7   0   4       27.89       26.38      0.81 o
   8   0   4       21.26       24.02      0.76 o
   9   0   4        0.12        0.09      0.19 o
  -9   1   4        9.40        7.58      0.60 o
  -8   1   4      204.97      218.50      2.83 o
  -7   1   4        4.84        4.22      0.92 o
  -6   1   4      100.98      108.41      2.37 o
  -5   1   4       28.76       28.44      1.12 o
  -4   1   4       48.65       56.01      2.30 o
  -3   1   4      136.67      161.68     13.15 o
  -2   1   4      137.89      140.38     14.26 o
  -1   1   4      970.50      841.69    100.00 o
   0   1   4      817.66      760.21      5.62 o
   1   1   4        0.41        0.43      0.35 o
   2   1   4       42.15       46.72      1.85 o
   3   1   4       99.27      113.09      2.25 o
   4   1   4      427.26      483.38      5.04 o
   5   1   4        1.37        1.94      0.95 o
   6   1   4        0.15        1.04      0.52 o
   7   1   4       10.15       10.72      0.63 o
   8   1   4       12.38       11.12      0.93 o
   9   1   4       36.40       38.39      1.31 o
  -8   2   4       22.38       25.47      0.78 o
  -7   2   4       15.20       16.06      1.05 o
  -6   2   4       20.30       20.22      0.88 o
  -5   2   4        0.44        1.66      0.83 o
  -4   2   4        0.19       -0.14      1.36 o
  -3   2   4      132.67      116.87      2.91 o
  -2   2   4      185.44      215.90     31.64 o
  -1   2   4       13.40       14.11      3.65 o
   0   2   4        0.16        1.19      0.46 o
   1   2   4        0.04       -0.07      0.47 o
   2   2   4     1109.63     1066.43      4.69 o
   3   2   4      144.67      158.06      2.68 o
   4   2   4      604.98      687.67      6.00 o
   5   2   4       61.87       70.78      2.23 o
   6   2   4        2.25        1.99      2.21 o
   7   2   4       18.03       16.44      1.13 o
   8   2   4        5.09        4.88      0.82 o
   9   2   4       47.28       47.44      1.47 o
  10   2   4        0.31        0.00      0.58 o
  -8   3   4        3.84        2.83      0.55 o
  -7   3   4        1.48        0.34      0.60 o
  -6   3   4       39.07       44.32      3.02 o
  -5   3   4       78.12       99.57      7.58 o
  -4   3   4      243.92      249.26      4.94 o
  -3   3   4      149.67      143.43      3.40 o
  -2   3   4        1.75        1.70      0.59 o
  -1   3   4        4.87        8.77      0.85 o
   0   3   4       19.30       16.62      0.92 o
   1   3   4      923.94      757.08      5.75 o
   2   3   4      156.12      160.40     14.04 o
   3   3   4      625.41      678.88      5.52 o
   4   3   4       49.55       62.93      1.88 o
   5   3   4       21.54       25.62      1.45 o
   6   3   4       17.94       20.28      1.18 o
   7   3   4        9.03        9.88      1.03 o
   8   3   4       32.88       34.82      1.50 o
   9   3   4        3.36        3.04      0.82 o
  10   3   4       31.15       32.93      0.92 o
  -8   4   4       22.88       21.29      0.95 o
  -7   4   4        0.03        0.13      0.70 o
  -6   4   4       16.78       15.20      1.07 o
  -5   4   4        0.80        0.85      0.80 o
  -4   4   4       24.90       25.56      1.81 o
  -3   4   4        2.04        2.27      1.26 o
  -2   4   4      152.11      105.29      2.68 o
  -1   4   4      339.88      317.62    108.24 o
   0   4   4      141.10      124.00     33.21 o
   1   4   4      377.32      409.25     44.97 o
   2   4   4       12.27       12.28      1.01 o
   3   4   4       29.50       45.18      1.74 o
   4   4   4       12.62       13.74      1.20 o
   5   4   4        4.91        5.82      1.74 o
   6   4   4      148.28      138.88      9.51 o
   7   4   4       74.82       74.46      1.38 o
   8   4   4      195.07      184.93      3.03 o
   9   4   4       37.93       38.13      1.35 o
  10   4   4        0.82       -0.15      0.52 o
  -8   5   4        3.64        2.07      0.56 o
  -7   5   4        0.18        0.54      0.67 o
  -6   5   4       21.46       21.58      1.22 o
  -5   5   4       90.94       94.80      2.18 o
  -4   5   4        1.94        1.89      0.76 o
  -3   5   4        0.86        1.01      1.71 o
  -2   5   4        5.24        4.60      0.97 o
  -1   5   4       80.17       71.53     12.45 o
   0   5   4      193.36      190.89     35.57 o
   1   5   4        6.53        6.47      0.96 o
   2   5   4      131.61      185.63      3.36 o
   3   5   4       32.18       32.99      1.61 o
   4   5   4        5.48        8.45      1.22 o
   5   5   4       22.20       26.03      1.75 o
   6   5   4       35.09       31.21      2.25 o
   7   5   4      278.15      260.52      2.99 o
   8   5   4       10.95       10.27      0.68 o
   9   5   4        6.75        5.99      0.76 o
  -8   6   4        0.16        0.38      0.44 o
  -7   6   4      102.68       95.30      1.80 o
  -6   6   4       66.20       63.61      1.76 o
  -5   6   4       22.40       21.45      0.87 o
  -4   6   4        1.23        0.56      0.58 o
  -3   6   4       14.64       17.39      1.81 o
  -2   6   4       10.67        7.56      1.38 o
  -1   6   4       19.87       22.11      0.93 o
   0   6   4      190.51      220.34      3.65 o
   1   6   4        1.27        2.70      0.80 o
   2   6   4       47.90       55.04      2.07 o
   3   6   4        0.97        2.40      1.24 o
   4   6   4      105.89      126.62      3.34 o
   5   6   4      517.42      494.19     68.22 o
   6   6   4       12.12       13.37      2.15 o
   7   6   4       75.52       83.74      4.92 o
   8   6   4       24.27       24.43      0.80 o
   9   6   4        0.02        0.21      0.80 o
  -7   7   4        3.93        4.18      0.58 o
  -6   7   4      172.37      163.50      5.81 o
  -5   7   4       18.37       20.65      1.91 o
  -4   7   4       29.29       29.18      1.68 o
  -3   7   4      184.92      209.22      6.78 o
  -2   7   4      177.09      193.59     13.85 o
  -1   7   4       43.75       45.79      0.89 o
   0   7   4        0.03        0.07      0.39 o
   1   7   4        7.74        7.97      1.18 o
   2   7   4      117.26      130.77      3.30 o
   3   7   4      621.53      697.39     50.14 o
   4   7   4      522.55      476.71    105.71 o
   5   7   4      620.84      561.66      5.23 o
   6   7   4      224.88      196.25      3.18 o
   7   7   4       28.19       30.73      1.39 o
   8   7   4        1.38        1.49      0.61 o
  -6   8   4        1.22        0.09      0.70 o
  -5   8   4        1.11        1.21      0.50 o
  -4   8   4       24.74       29.34      0.92 o
  -3   8   4       63.78       63.58      2.32 o
  -2   8   4        6.15        5.96      0.54 o
  -1   8   4       19.42       19.36      1.38 o
   0   8   4       17.57       16.68      0.63 o
   1   8   4       36.16       40.21      2.84 o
   2   8   4      240.96      241.82      3.08 o
   3   8   4      126.60      112.87      9.61 o
   4   8   4      269.12      279.08     44.16 o
   5   8   4        0.64       -0.84      1.03 o
   6   8   4        1.47        1.95      0.82 o
   7   8   4       49.42       56.13      1.60 o
   8   8   4        7.03        7.67      0.67 o
  -5   9   4        2.31        2.17      0.51 o
  -4   9   4        0.79        0.90      0.57 o
  -3   9   4        6.12        4.61      0.53 o
  -2   9   4       10.03        9.67      0.61 o
  -1   9   4       14.69       12.93      0.67 o
   0   9   4       54.70       49.75      1.41 o
   1   9   4      137.65      109.61      2.22 o
   2   9   4      132.46      115.89      2.29 o
   3   9   4       74.05       70.47      1.29 o
   4   9   4        9.23        8.80      1.65 o
   5   9   4       31.56       39.64      2.97 o
   6   9   4       12.04       11.62      0.94 o
   7   9   4        0.04        0.00      0.64 o
  -4  10   4       15.18       15.06      0.71 o
  -3  10   4       52.23       51.83      1.32 o
  -2  10   4        0.91        1.00      0.49 o
  -1  10   4        9.07        9.05      0.82 o
   0  10   4       19.20       14.87      0.96 o
   1  10   4        0.20       -0.62      0.76 o
   2  10   4        6.62        9.08      0.87 o
   3  10   4        0.04       -0.25      0.74 o
   4  10   4       50.47       55.12      2.19 o
   5  10   4        3.69        4.59      0.66 o
   6  10   4        0.84        0.51      0.42 o
  -2  11   4       22.49       20.45      0.68 o
  -1  11   4       12.39       13.21      0.71 o
   0  11   4       33.33       35.87      1.10 o
   1  11   4        0.32        0.37      0.63 o
   2  11   4       10.34        6.72      0.66 o
   3  11   4        0.03       -0.60      0.60 o
   0  -8   5        4.92        4.52      0.71 o
  -3  -7   5        1.05        0.25      0.80 o
  -2  -7   5       12.14       14.17      0.98 o
  -1  -7   5        9.70        9.71      0.94 o
   0  -7   5       71.85       76.38      1.86 o
   1  -7   5        0.99        3.74      1.02 o
   2  -7   5        7.87        8.38      0.65 o
   3  -7   5        2.33        2.52      0.52 o
  -4  -6   5        2.94        4.54      0.57 o
  -3  -6   5        0.32       -0.09      0.59 o
  -2  -6   5        1.09        2.22      0.60 o
  -1  -6   5       70.95       68.83      2.93 o
   0  -6   5       87.14       72.36      1.42 o
   1  -6   5      112.83      130.90     11.59 o
   2  -6   5       78.77       87.43      2.16 o
   3  -6   5       51.38       60.55      2.09 o
   4  -6   5       30.25       39.95      0.98 o
   5  -6   5       58.12       73.65      1.63 o
  -5  -5   5       20.41       19.40      0.72 o
  -4  -5   5        3.45        5.36      0.52 o
  -3  -5   5       18.43       17.14      1.24 o
  -2  -5   5        4.26        2.12      0.56 o
  -1  -5   5        0.00        0.20      1.68 o
   0  -5   5       55.61       48.98      4.43 o
   1  -5   5       19.95       22.85      1.61 o
   2  -5   5        3.65        3.18      0.65 o
   3  -5   5       31.22       32.28      1.45 o
   4  -5   5        2.86        2.70      0.70 o
   5  -5   5        5.90        6.13      0.92 o
   6  -5   5       22.54       28.28      1.18 o
  -6  -4   5        0.23        0.07      0.57 o
  -5  -4   5       66.03       62.02      1.17 o
  -4  -4   5       16.57       13.71      1.15 o
  -3  -4   5       13.38        9.08      1.01 o
  -2  -4   5       13.52       10.88      1.22 o
  -1  -4   5       77.60       67.20      7.24 o
   0  -4   5       28.11       25.48      0.79 o
   1  -4   5        1.26        0.56      0.53 o
   2  -4   5        2.13        1.85      0.50 o
   3  -4   5        1.19        0.92      0.72 o
   4  -4   5       24.48       22.85      1.81 o
   5  -4   5       18.73       17.47      1.68 o
   6  -4   5        0.02       -0.41      0.78 o
   7  -4   5        3.58        3.54      0.70 o
  -7  -3   5       60.20       52.75      6.01 o
  -6  -3   5       26.61       28.15      0.92 o
  -5  -3   5        3.19        3.02      0.87 o
  -4  -3   5       85.33       70.34      1.97 o
  -3  -3   5      282.11      233.40      3.35 o
  -2  -3   5       79.66       67.70      1.46 o
  -1  -3   5       88.68       66.55      1.06 o
   0  -3   5        3.37        3.66      0.71 o
   1  -3   5       10.07        7.36      0.66 o
   2  -3   5        3.55        3.34      0.58 o
   3  -3   5        3.67        4.24      0.59 o
   4  -3   5        0.46        0.54      0.63 o
   5  -3   5        0.45        0.16      0.81 o
   6  -3   5        0.99        0.82      0.43 o
   7  -3   5      112.10      144.63      2.46 o
   8  -3   5       36.01       45.39      1.21 o
  -7  -2   5       14.21       15.15      1.11 o
  -6  -2   5      112.75      129.27      6.96 o
  -5  -2   5      109.52      123.08      8.37 o
  -4  -2   5      352.27      370.90     38.00 o
  -3  -2   5        2.79        3.01      0.72 o
  -2  -2   5       48.22       38.52      1.83 o
  -1  -2   5      106.15       93.08      2.80 o
   0  -2   5        0.17       -1.28      1.28 o
   1  -2   5      173.67      178.02     11.73 o
   2  -2   5        0.27        0.77      1.08 o
   3  -2   5        0.97       -0.09      1.35 o
   4  -2   5        0.66       -0.94      1.22 o
   5  -2   5       18.42       16.14      2.69 o
   6  -2   5       28.47       21.81      1.13 o
   7  -2   5      135.18      143.37     18.49 o
   8  -2   5       38.71       48.44      1.45 o
   9  -2   5        6.88        6.02      0.52 o
  -8  -1   5       15.65       15.50      0.91 o
  -7  -1   5        0.86        0.14      0.89 o
  -6  -1   5      286.93      316.10      3.44 o
  -5  -1   5      109.55      120.22      3.56 o
  -4  -1   5      103.42      107.78      5.47 o
  -3  -1   5       22.00       20.02      1.48 o
  -2  -1   5       20.81       17.79      1.25 o
  -1  -1   5        0.03        0.94      1.64 o
   0  -1   5        5.78        5.27      0.79 o
   1  -1   5       57.46       46.41      1.22 o
   2  -1   5        0.60        0.90      0.92 o
   3  -1   5        1.28        2.28      0.96 o
   4  -1   5       42.42       34.73      1.77 o
   5  -1   5      316.19      275.15     27.78 o
   6  -1   5      156.08      124.79      2.14 o
   7  -1   5       36.52       32.18      1.22 o
   8  -1   5       24.06       23.90      1.76 o
   9  -1   5        0.83        1.09      0.53 o
  -8   0   5       49.50       46.75      1.37 o
  -7   0   5       59.31       60.65      1.87 o
  -6   0   5       30.37       33.86      1.57 o
  -5   0   5       57.19       59.06      1.93 o
  -4   0   5        1.20        0.06      0.52 o
  -3   0   5      111.17      121.99      4.99 o
  -2   0   5       39.10       40.04      2.96 o
  -1   0   5      709.44      704.65     11.23 o
   0   0   5      123.41      136.55     20.08 o
   1   0   5       31.32       38.79      1.34 o
   2   0   5      363.13      396.70     36.57 o
   3   0   5        4.70        4.38      1.50 o
   4   0   5        1.14        0.11      0.91 o
   5   0   5      181.29      150.77     13.00 o
   6   0   5       30.28       25.93      1.71 o
   7   0   5      175.51      168.54     14.56 o
   8   0   5       59.49       63.05      5.43 o
   9   0   5        5.15        4.84      0.64 o
  -8   1   5       82.07       85.33      1.69 o
  -7   1   5       58.92       64.74      1.83 o
  -6   1   5        0.03        0.15      1.43 o
  -5   1   5        1.81        1.58      1.05 o
  -4   1   5        4.12        5.86      1.22 o
  -3   1   5      120.42      130.65      3.22 o
  -2   1   5       27.25       17.47      0.79 o
  -1   1   5        2.92        7.64      2.63 o
   0   1   5      631.45      709.46     12.78 o
   1   1   5        3.30        4.81      0.67 o
   2   1   5      183.44      172.31     24.87 o
   3   1   5      139.80      136.53     11.01 o
   4   1   5       21.96       18.22      1.23 o
   5   1   5       50.72       51.75      2.10 o
   6   1   5      159.37      139.73     11.44 o
   7   1   5        0.54        0.91      0.82 o
   8   1   5        2.19        2.22      0.56 o
   9   1   5       35.80       43.36      1.27 o
  -8   2   5       16.84       18.67      0.95 o
  -7   2   5        1.47        1.68      0.62 o
  -6   2   5        9.09       10.46      0.76 o
  -5   2   5       82.01       99.81      1.92 o
  -4   2   5      114.25      134.54      3.70 o
  -3   2   5      123.68      108.69      3.03 o
  -2   2   5      983.54      903.62      7.71 o
  -1   2   5       60.12       74.07     13.01 o
   0   2   5      533.34      504.02      4.80 o
   1   2   5      686.02      675.89      5.59 o
   2   2   5      221.99      209.28     10.27 o
   3   2   5      469.19      531.08     59.43 o
   4   2   5       35.43       38.49      1.62 o
   5   2   5        3.58        3.46      1.21 o
   6   2   5        0.51        0.77      0.71 o
   7   2   5       31.65       30.14      0.93 o
   8   2   5        2.16        1.91      0.71 o
   9   2   5        8.27        7.69      0.83 o
  -8   3   5       35.16       29.05      0.80 o
  -7   3   5        0.22        0.38      0.60 o
  -6   3   5        8.47        7.98      0.69 o
  -5   3   5        0.55        0.18      0.75 o
  -4   3   5        5.40        8.70      1.86 o
  -3   3   5       26.44       27.96      1.77 o
  -2   3   5        0.37        0.00      0.89 o
  -1   3   5      275.46      199.00      3.56 o
   0   3   5       94.31       70.34      2.01 o
   1   3   5      313.38      289.45      3.89 o
   2   3   5       89.65       89.74      8.36 o
   3   3   5        5.67        5.60      0.80 o
   4   3   5        0.29        1.03      0.89 o
   5   3   5       15.21       12.48      1.22 o
   6   3   5        3.90        3.91      2.13 o
   7   3   5       26.26       27.63      1.36 o
   8   3   5       11.83        9.95      1.06 o
   9   3   5        4.00        3.98      0.78 o
  10   3   5        1.59        2.63      0.53 o
  -8   4   5        4.36        3.24      0.60 o
  -7   4   5       26.96       29.39      1.22 o
  -6   4   5        9.69       10.83      1.56 o
  -5   4   5       43.17       53.37      2.51 o
  -4   4   5        6.10        8.76      0.83 o
  -3   4   5       30.68       30.96      1.89 o
  -2   4   5        2.85        3.75      0.76 o
  -1   4   5       70.45       52.95      1.96 o
   0   4   5      201.31      224.45     77.84 o
   1   4   5      124.52      105.55      2.38 o
   2   4   5      339.44      387.89     12.79 o
   3   4   5      100.18      108.98      2.73 o
   4   4   5        1.98        4.39      1.17 o
   5   4   5       60.89       62.51      5.04 o
   7   4   5       82.14       68.03      1.97 o
   8   4   5        2.55        1.84      0.83 o
   9   4   5        6.59        6.09      0.85 o
  -8   5   5        3.63        1.95      0.48 o
  -7   5   5        0.18       -0.15      0.62 o
  -6   5   5       21.27       20.34      1.16 o
  -5   5   5        1.57        2.60      0.78 o
  -4   5   5        4.36        5.06      0.78 o
  -3   5   5       84.09       92.80     11.98 o
  -2   5   5       82.82       61.63      2.25 o
  -1   5   5      375.09      250.91      4.15 o
   0   5   5      799.29      818.11    169.91 o
   1   5   5      377.79      428.45     84.15 o
   2   5   5        0.30        0.05      0.57 o
   4   5   5       13.59       14.28      1.47 o
   5   5   5        7.48        6.95      0.89 o
   6   5   5        0.11        1.04      1.19 o
   7   5   5       21.85       20.21      0.88 o
   8   5   5       14.79       13.36      1.06 o
   9   5   5        0.00        0.39      0.53 o
  -7   6   5       17.10       16.67      0.88 o
  -6   6   5        3.32        3.09      0.74 o
  -5   6   5        0.22       -0.11      0.76 o
  -4   6   5       27.13       32.29      1.45 o
  -3   6   5       24.96       32.13      2.78 o
  -2   6   5       20.61       20.53      1.56 o
  -1   6   5      353.59      302.34      4.68 o
   0   6   5       25.25       29.22      1.98 o
   1   6   5       19.86       31.33      1.54 o
   2   6   5        5.67        8.33      1.04 o
   3   6   5       91.10      112.75      3.03 o
   4   6   5       79.02       93.27      3.78 o
   5   6   5      457.69      490.53     57.50 o
   6   6   5       12.97       11.47      0.87 o
   7   6   5        6.40        7.25      0.68 o
   8   6   5        3.53        2.36      0.55 o
   9   6   5        9.11       10.07      0.67 o
  -7   7   5        1.07        0.20      0.48 o
  -6   7   5        4.03        2.42      0.73 o
  -5   7   5        4.92        4.57      0.90 o
  -4   7   5      100.82      116.87      2.39 o
  -3   7   5       79.66       86.69      2.83 o
  -2   7   5       30.42       31.95      1.51 o
  -1   7   5       18.15       19.94      0.60 o
   0   7   5       20.55       18.47      1.12 o
   1   7   5        1.32        1.07      0.77 o
   2   7   5       17.63       18.65      0.77 o
   3   7   5      481.28      514.51     25.50 o
   4   7   5      187.98      184.85      2.73 o
   5   7   5      118.98      106.27      2.32 o
   6   7   5        7.69        7.61      0.96 o
   7   7   5        0.46        1.01      0.74 o
   8   7   5        7.43        7.99      0.79 o
  -6   8   5        2.80        1.74      0.53 o
  -5   8   5       38.65       38.19      2.67 o
  -4   8   5       18.23       17.24      0.57 o
  -3   8   5      188.94      216.91      5.40 o
  -2   8   5       75.39       80.83      5.91 o
  -1   8   5        4.93        4.90      0.51 o
   0   8   5        1.75        0.83      0.51 o
   1   8   5      177.43      182.49     24.81 o
   2   8   5       37.86       39.77      1.36 o
   3   8   5      135.51      151.25      2.40 o
   4   8   5       13.09       14.60      1.84 o
   5   8   5        0.68        2.17      0.87 o
   6   8   5        7.05        6.15      0.87 o
   7   8   5       11.05       11.53      0.91 o
   8   8   5       51.06       61.86      1.26 o
  -5   9   5        6.10        5.55      0.56 o
  -4   9   5       10.97        9.96      0.75 o
  -3   9   5       23.36       22.28      1.99 o
  -2   9   5        0.04        0.49      0.46 o
  -1   9   5        9.50        9.92      0.63 o
   0   9   5      160.45      134.56      1.74 o
   1   9   5      137.21      119.97      2.25 o
   2   9   5      426.54      378.31      3.89 o
   3   9   5       43.69       48.23      2.51 o
   4   9   5       82.06       85.42      3.51 o
   5   9   5        2.34        2.70      0.82 o
   6   9   5       10.31       10.14      0.85 o
   7   9   5        0.31       -0.36      0.63 o
  -3  10   5        0.02        0.50      0.60 o
  -2  10   5       49.51       54.59      4.14 o
  -1  10   5        0.68        0.72      0.37 o
   0  10   5      304.38      281.01      3.20 o
   1  10   5        0.25        0.59      0.52 o
   2  10   5       85.72       82.41      1.81 o
   3  10   5        2.98        3.45      0.66 o
   4  10   5        1.60        2.58      0.52 o
   5  10   5       12.89       14.86      0.90 o
   6  10   5        0.52        0.93      0.54 o
  -2  11   5       35.70       37.71      0.87 o
  -1  11   5        8.31       10.04      0.66 o
   0  11   5       42.94       41.15      1.13 o
   1  11   5       18.26       17.11      0.87 o
   2  11   5        0.01       -0.23      0.60 o
   3  11   5       10.18       11.08      0.69 o
   1  12   5        0.28       -0.02      0.44 o
   1  -7   6       17.16       17.88      0.99 o
  -3  -6   6        0.23        1.15      0.64 o
  -2  -6   6        0.99        3.27      0.79 o
  -1  -6   6       25.25       24.93      0.82 o
   0  -6   6       56.84       55.71      1.55 o
   1  -6   6        0.28        0.25      0.96 o
   2  -6   6        8.15       10.64      0.71 o
   3  -6   6        3.36        5.29      0.64 o
   4  -6   6        7.71       10.50      0.85 o
  -5  -5   6        2.78        2.39      0.64 o
  -4  -5   6       23.35       20.49      0.97 o
  -3  -5   6        8.25        8.40      0.92 o
  -2  -5   6        1.41        1.32      0.79 o
  -1  -5   6       11.76       11.30      2.09 o
   0  -5   6       15.48       12.97      0.95 o
   1  -5   6        4.92        4.69      0.53 o
   2  -5   6        0.64        0.85      0.85 o
   3  -5   6       17.12       19.92      1.93 o
   4  -5   6       15.27       19.24      1.19 o
   5  -5   6        0.03       -0.23      0.78 o
  -5  -4   6        3.69        4.54      0.67 o
  -4  -4   6        3.39        1.78      0.52 o
  -3  -4   6        5.30        5.10      0.59 o
  -2  -4   6      120.21      103.34      2.20 o
  -1  -4   6        0.69        1.73      1.43 o
   0  -4   6        6.40        4.71      0.53 o
   1  -4   6        6.15        5.96      0.62 o
   2  -4   6       69.33       71.60      1.40 o
   3  -4   6       11.63       13.23      1.12 o
   4  -4   6       88.70      102.79      2.32 o
   5  -4   6       76.06       97.88      2.18 o
   6  -4   6        5.53        6.19      0.84 o
  -6  -3   6        0.52       -0.09      0.61 o
  -5  -3   6        0.22        0.75      0.74 o
  -4  -3   6       26.19       22.48      1.31 o
  -3  -3   6      133.06      101.13      2.34 o
  -2  -3   6        0.03       -0.09      0.98 o
  -1  -3   6      118.42      100.18      9.66 o
   0  -3   6       59.25       49.56      5.56 o
   1  -3   6       26.76       24.07      1.64 o
   2  -3   6       16.36       16.47      0.95 o
   3  -3   6       48.74       47.34      1.57 o
   4  -3   6       47.21       54.01      2.79 o
   5  -3   6       34.50       37.25      4.37 o
   6  -3   6       25.29       33.40      3.28 o
   7  -3   6        3.94        4.50      0.75 o
  -7  -2   6        0.00        0.56      0.49 o
  -6  -2   6       24.01       24.48      1.03 o
  -5  -2   6       99.58      101.23      7.56 o
  -4  -2   6       40.99       43.59      4.55 o
  -3  -2   6      344.00      325.23     40.41 o
  -2  -2   6        1.50        1.46      0.63 o
  -1  -2   6       71.05       53.82      0.96 o
   0  -2   6      133.65      110.71      7.91 o
   1  -2   6        1.49        1.76      0.73 o
   2  -2   6      397.64      386.21      5.06 o
   3  -2   6       11.70        9.94      0.65 o
   4  -2   6       32.90       32.50      3.59 o
   5  -2   6       61.36       59.57      9.63 o
   6  -2   6        3.46        3.60      0.80 o
   7  -2   6       95.20      101.67     16.93 o
   8  -2   6       16.59       18.51      0.89 o
  -7  -1   6       19.54       18.21      1.06 o
  -6  -1   6       42.32       46.75      1.71 o
  -5  -1   6      196.48      218.92      2.70 o
  -4  -1   6        1.75        1.29      0.74 o
  -3  -1   6       93.13       91.02      4.51 o
  -2  -1   6       29.46       26.75      0.75 o
  -1  -1   6       70.42       64.02      2.45 o
   0  -1   6      245.49      226.77     39.72 o
   1  -1   6       23.50       23.96      1.66 o
   2  -1   6       14.86       13.97      2.98 o
   3  -1   6        0.17        0.48      1.51 o
   4  -1   6       76.25       67.86      5.76 o
   5  -1   6      124.98      128.52     25.09 o
   6  -1   6      179.74      156.57      2.41 o
   7  -1   6       75.84       72.24      1.70 o
   8  -1   6       10.11        9.81      0.57 o
   9  -1   6       68.02       72.70      1.18 o
  -8   0   6       26.77       28.49      0.81 o
  -7   0   6       39.32       42.36      1.46 o
  -6   0   6        0.44       -0.02      0.93 o
  -5   0   6        0.80        0.33      6.50 o
  -4   0   6       25.20       27.86      0.97 o
  -3   0   6      505.44      593.32     16.43 o
  -2   0   6      358.89      402.34      4.01 o
  -1   0   6      134.89      124.78      7.87 o
   0   0   6        9.80       14.01      1.24 o
   1   0   6       29.24       29.72      1.29 o
   2   0   6        0.29        0.91      1.45 o
   3   0   6       11.89       12.04      0.89 o
   4   0   6      182.46      152.72     13.62 o
   5   0   6        7.36        8.13      1.44 o
   6   0   6        5.57        3.71      0.67 o
   7   0   6       40.83       39.31      2.47 o
   8   0   6        8.09        8.31      0.77 o
   9   0   6        1.53        1.25      0.52 o
  -8   1   6        2.87        2.55      0.57 o
  -7   1   6       93.48      103.26      2.06 o
  -6   1   6        9.40       10.42      1.13 o
  -5   1   6      136.68      155.09      2.96 o
  -4   1   6       22.13       25.92      1.71 o
  -3   1   6        9.90       10.21      1.18 o
  -2   1   6       10.04       10.41      1.20 o
  -1   1   6      605.63      593.95     27.16 o
   0   1   6       69.91       69.58      1.86 o
   1   1   6        6.10        7.60      0.92 o
   2   1   6      275.05      239.87     11.39 o
   3   1   6      114.72      105.46      8.14 o
   4   1   6        2.80        1.01      1.13 o
   5   1   6      221.87      188.99     13.73 o
   6   1   6       77.95       65.52      1.47 o
   7   1   6       32.06       32.31      2.09 o
   8   1   6       34.95       37.12      2.11 o
   9   1   6        0.55        0.00      0.76 o
  -8   2   6        0.02        0.55      0.60 o
  -7   2   6       40.09       41.24      1.42 o
  -6   2   6        2.86        3.65      0.90 o
  -5   2   6       38.45       45.12      1.72 o
  -4   2   6        2.07        1.93      1.01 o
  -3   2   6        1.73        1.62      1.35 o
  -2   2   6      537.86      479.64      6.09 o
  -1   2   6      166.30      149.25      3.31 o
   0   2   6      153.17      134.46      3.05 o
   1   2   6        1.72        0.92      0.78 o
   2   2   6       65.29       73.26      1.63 o
   3   2   6       26.53       23.29      3.30 o
   4   2   6      196.06      184.67      3.54 o
   5   2   6        0.04        0.14      0.62 o
   6   2   6       21.99       17.04      0.85 o
   7   2   6        0.22        0.22      0.56 o
   8   2   6        0.13       -0.59      0.62 o
   9   2   6       81.38      109.77      1.81 o
  -7   3   6        0.76        0.35      0.58 o
  -6   3   6        9.38        9.47      0.70 o
  -5   3   6        0.00        0.55      0.66 o
  -4   3   6      134.38      177.52      6.78 o
  -3   3   6       68.45       70.96      2.70 o
  -2   3   6      516.15      477.27      6.19 o
  -1   3   6        0.03       -0.11      1.03 o
   0   3   6      267.07      216.33      3.89 o
   1   3   6       27.14       23.81      1.37 o
   2   3   6      153.38      160.84     15.22 o
   3   3   6      147.77      141.50      2.30 o
   4   3   6       32.09       30.63      1.56 o
   5   3   6       37.31       34.76      2.67 o
   6   3   6        1.76        2.90      0.72 o
   7   3   6        7.30        7.74      0.59 o
   8   3   6       17.33       14.54      1.08 o
   9   3   6        4.60        4.65      0.73 o
  -7   4   6        5.11        3.66      0.57 o
  -6   4   6      139.69      163.63      6.97 o
  -5   4   6       67.85       79.12      1.43 o
  -4   4   6      415.69      555.37     26.22 o
  -3   4   6       17.38       22.79      0.89 o
  -2   4   6      151.45      152.64      3.68 o
  -1   4   6        4.41        2.83      0.73 o
   0   4   6       34.65       36.92     12.04 o
   1   4   6       22.62       23.73      1.41 o
   2   4   6        3.19        5.59      1.06 o
   3   4   6       42.21       42.47      1.89 o
   4   4   6       59.40       53.87      2.16 o
   5   4   6       25.77       21.44      0.64 o
   6   4   6       32.11       35.75      1.08 o
   7   4   6       54.46       54.77      1.84 o
   8   4   6       10.35        9.90      1.05 o
   9   4   6        0.19        0.28      0.51 o
  -7   5   6       19.59       17.94      0.90 o
  -6   5   6       21.26       23.73      1.19 o
  -5   5   6        1.10        0.40      0.86 o
  -4   5   6       10.42       14.76      1.06 o
  -3   5   6       34.54       40.57      4.95 o
  -2   5   6       35.03       31.39      1.84 o
  -1   5   6      117.91       93.75      2.73 o
   0   5   6       41.97       52.86     14.24 o
   1   5   6       10.16       15.44      3.32 o
   4   5   6       35.38       41.39      1.15 o
   5   5   6       61.02       57.53      2.81 o
   7   5   6       23.13       20.09      1.04 o
   8   5   6        4.02        2.82      0.83 o
   9   5   6        9.10        6.98      0.71 o
  -7   6   6        5.87        5.49      0.59 o
  -6   6   6        0.35        0.37      0.71 o
  -5   6   6        0.04       -0.24      0.73 o
  -4   6   6        0.79        1.62      0.83 o
  -3   6   6       19.58       22.85      1.25 o
  -2   6   6        1.37        0.62      0.62 o
  -1   6   6      178.05      193.13     32.71 o
   0   6   6       88.65       96.44     20.45 o
   1   6   6       68.28       80.80      7.38 o
   2   6   6       40.01       46.91      1.96 o
   3   6   6      342.77      386.05     28.45 o
   4   6   6       76.98       81.24      5.97 o
   5   6   6       18.68       15.06      1.01 o
   6   6   6        0.70        1.88      1.05 o
   7   6   6       24.81       27.40      0.92 o
   8   6   6       23.69       34.29      1.08 o
   9   6   6       14.10       22.25      0.78 o
  -6   7   6        9.60        9.30      0.80 o
  -5   7   6       93.04       99.73      9.76 o
  -4   7   6       25.37       27.76      2.81 o
  -3   7   6      624.14      718.38     35.93 o
  -2   7   6        0.99        1.81      0.47 o
  -1   7   6       98.19      108.39      3.81 o
   0   7   6        3.50        2.64      0.47 o
   1   7   6        0.31        0.54      0.61 o
   2   7   6      188.64      186.29     11.18 o
   3   7   6       26.60       26.36      2.61 o
   4   7   6      127.75      121.56      2.32 o
   5   7   6       78.60       82.19      1.95 o
   6   7   6        9.09        6.78      0.81 o
   7   7   6        0.76        1.90      1.52 o
   8   7   6       99.23      137.32      1.95 o
  -6   8   6       11.43        7.99      0.52 o
  -5   8   6      195.65      216.85      2.53 o
  -4   8   6      104.83      113.31      4.58 o
  -3   8   6       79.85       90.72      1.13 o
  -2   8   6       92.21      101.18      3.83 o
  -1   8   6        0.21        0.20      0.47 o
   0   8   6       64.96       56.66      4.15 o
   1   8   6       21.60       15.20      0.94 o
   2   8   6       18.86       13.18      1.06 o
   3   8   6       33.44       30.55      2.85 o
   4   8   6      105.60      108.82      2.16 o
   5   8   6       47.41       40.82      1.48 o
   6   8   6        1.04        2.46      0.70 o
   7   8   6       32.51       44.38      1.40 o
   8   8   6        5.13        6.38      0.61 o
  -4   9   6       15.79       15.69      0.49 o
  -3   9   6       15.61       16.33      0.55 o
  -2   9   6       19.82       19.68      0.59 o
  -1   9   6        8.49        9.14      0.59 o
   0   9   6      103.02       88.52      1.93 o
   1   9   6      110.34       94.76      1.98 o
   2   9   6        1.81        1.27      0.60 o
   3   9   6      157.78      154.97     11.59 o
   4   9   6        0.57       -0.18      0.87 o
   5   9   6        0.19        0.61      0.73 o
   6   9   6        0.58       -0.40      0.71 o
   7   9   6       11.28       10.57      0.75 o
  -3  10   6        9.93       10.31      0.66 o
  -2  10   6       11.13       11.46      0.77 o
  -1  10   6       54.06       56.46      1.44 o
   0  10   6        0.19        0.67      0.59 o
   1  10   6      116.39      104.23      1.96 o
   2  10   6        1.65        0.16      0.39 o
   3  10   6       15.37       16.95      0.79 o
   4  10   6        0.00        0.57      0.52 o
   5  10   6        0.04       -0.44      0.76 o
   6  10   6        1.50        1.26      0.52 o
  -2  11   6        8.02        9.15      0.54 o
  -1  11   6       72.94       89.71      1.46 o
   0  11   6       75.45       78.41      1.48 o
   1  11   6       19.70       18.41      0.82 o
   2  11   6       26.38       24.36      0.90 o
   3  11   6        0.79        0.17      0.56 o
   1  12   6        0.31        1.25      0.41 o
   1  -6   7       13.79       19.03      0.98 o
  -3  -5   7        0.00       -0.33      0.62 o
  -2  -5   7       24.99       29.21      1.17 o
  -1  -5   7        4.62        3.56      0.76 o
   0  -5   7        1.83        0.93      0.76 o
   1  -5   7        4.05        4.87      0.89 o
   2  -5   7        3.53        3.24      0.80 o
   3  -5   7        6.63       10.32      0.99 o
   4  -5   7        6.26        5.60      0.78 o
   5  -5   7        2.53        3.47      0.65 o
  -4  -4   7       12.99       11.58      0.83 o
  -3  -4   7        0.62        0.38      0.67 o
  -2  -4   7        1.30        0.64      0.71 o
  -1  -4   7        3.43        3.54      0.80 o
   0  -4   7        0.27       -0.52      0.64 o
   1  -4   7       10.54       10.46      0.72 o
   2  -4   7       37.07       37.44      1.47 o
   3  -4   7       28.37       30.08      1.38 o
   4  -4   7      113.09      137.91      2.46 o
   5  -4   7      114.28      157.56      2.37 o
  -5  -3   7        0.86        0.34      0.59 o
  -4  -3   7       13.53       11.73      0.90 o
  -3  -3   7        1.46        0.76      0.70 o
  -2  -3   7        0.23        0.21      0.78 o
  -1  -3   7       44.19       47.18      7.11 o
   0  -3   7       36.68       33.40      3.62 o
   1  -3   7      217.30      225.45      3.19 o
   2  -3   7      206.42      212.90      3.13 o
   3  -3   7      114.24      114.38      2.37 o
   4  -3   7      163.37      185.96      1.91 o
   5  -3   7        2.24        4.59      2.01 o
   6  -3   7       45.12       62.81      1.58 o
  -6  -2   7       15.26       12.77      0.70 o
  -5  -2   7        6.07        5.13      1.03 o
  -4  -2   7        9.87       11.93      1.27 o
  -2  -2   7        8.93        4.78      0.81 o
  -1  -2   7       86.48       65.50      1.68 o
   0  -2   7      181.61      157.99     15.84 o
   1  -2   7        0.02        0.65      0.77 o
   2  -2   7      187.86      175.26      2.50 o
   3  -2   7       90.54      107.23      1.46 o
   4  -2   7       28.25       26.76      2.33 o
   5  -2   7       51.13       55.06      7.97 o
   6  -2   7       18.18       23.09      4.36 o
   7  -2   7        8.17       10.48      0.96 o
  -6  -1   7        6.98        8.08      0.83 o
  -5  -1   7       24.22       24.69      1.42 o
  -4  -1   7       47.22       45.20      1.20 o
  -3  -1   7       16.78       16.56      0.88 o
  -2  -1   7      265.53      255.87     17.37 o
  -1  -1   7       52.83       50.85      2.51 o
   0  -1   7      157.52      138.44      2.18 o
   1  -1   7      365.71      328.50     15.82 o
   2  -1   7        4.29        3.26      1.42 o
   3  -1   7      121.37      118.75     11.05 o
   4  -1   7       27.85       28.86      5.36 o
   5  -1   7        9.94       10.26      1.11 o
   6  -1   7       64.04       62.25      1.58 o
   7  -1   7       64.88       73.68      9.36 o
   8  -1   7       24.24       31.79      1.02 o
  -7   0   7      116.26      120.79      1.71 o
  -6   0   7       82.55       91.23      2.01 o
  -5   0   7      371.76      420.42      4.55 o
  -4   0   7       31.24       32.57      1.67 o
  -3   0   7      149.61      176.21      6.17 o
  -2   0   7      168.81      184.48      3.16 o
  -1   0   7      252.51      267.62     20.40 o
   0   0   7       63.40       67.30      2.60 o
   1   0   7       16.07       11.46      1.51 o
   2   0   7       18.47       14.95      1.20 o
   3   0   7       23.84       18.72      1.80 o
   4   0   7      177.65      142.26      2.12 o
   5   0   7      257.38      259.25     60.63 o
   6   0   7      202.87      176.93      2.51 o
   7   0   7      148.20      141.86      2.20 o
   8   0   7        0.01        0.01      0.53 o
  -7   1   7      285.04      311.40      2.84 o
  -6   1   7       40.24       43.45      1.56 o
  -5   1   7      117.79      140.26      2.76 o
  -4   1   7       46.42       50.00      1.93 o
  -3   1   7      167.05      184.19      3.16 o
  -2   1   7        2.73        2.30      0.98 o
  -1   1   7       77.07       82.37      2.78 o
   0   1   7        4.84        4.93      1.45 o
   1   1   7        0.21        2.08      1.53 o
   2   1   7        7.90        6.58      0.88 o
   3   1   7      245.16      184.71      8.44 o
   4   1   7        8.92        8.78      0.62 o
   5   1   7      523.55      424.77      3.63 o
   6   1   7       66.30       58.10      1.48 o
   7   1   7       36.32       39.88      4.42 o
   8   1   7       12.55       13.82      1.04 o
   9   1   7       22.85       30.22      0.90 o
  -7   2   7       13.32       17.01      0.93 o
  -6   2   7       35.18       36.44      1.49 o
  -5   2   7       14.08       15.62      1.23 o
  -4   2   7       19.17       23.24      1.36 o
  -3   2   7       13.21       11.69      2.25 o
  -2   2   7       55.57       59.63      2.05 o
  -1   2   7        3.52        3.79      1.43 o
   0   2   7        0.05       -0.78      1.31 o
   1   2   7        6.31        2.62      1.27 o
   2   2   7        6.02        3.88      0.84 o
   3   2   7      275.69      238.75      3.20 o
   4   2   7       15.48       12.98      0.66 o
   5   2   7       12.87        9.31      0.73 o
   6   2   7       14.79       11.00      0.76 o
   7   2   7        0.77        1.10      0.49 o
   8   2   7        3.24        2.46      0.47 o
   9   2   7        6.86        8.34      0.69 o
  -7   3   7       23.89       25.40      0.95 o
  -6   3   7        0.83        1.32      0.75 o
  -5   3   7       12.74       14.25      0.80 o
  -4   3   7       70.20       82.31      3.80 o
  -3   3   7       31.91       37.67      2.66 o
  -2   3   7       32.92       33.40      3.12 o
  -1   3   7        0.74        4.78      1.21 o
   0   3   7       22.95       19.37      1.48 o
   1   3   7      192.60      198.16      3.79 o
   2   3   7       41.36       35.48      4.68 o
   3   3   7       70.40       86.18      6.43 o
   4   3   7        5.76        2.42      0.91 o
   5   3   7       32.21       25.56      1.33 o
   6   3   7        1.12        0.39      0.66 o
   7   3   7       10.71       11.34      0.94 o
   8   3   7       74.62       84.59      1.41 o
   9   3   7        7.26        5.64      0.68 o
  -6   4   7       30.37       29.38      0.82 o
  -5   4   7       18.07       22.48      0.90 o
  -4   4   7      108.25      128.32      3.07 o
  -3   4   7       25.89       36.68      1.09 o
  -2   4   7        7.90       10.52      0.69 o
  -1   4   7        1.16        1.58      1.22 o
   0   4   7       30.05       23.50      1.47 o
   1   4   7       23.30       16.71      2.00 o
   2   4   7        2.97       -0.20      1.72 o
   3   4   7       48.54       45.81      2.05 o
   4   4   7        2.49        1.13      0.79 o
   5   4   7        4.99        3.54      0.83 o
   6   4   7       66.17       62.23      1.39 o
   7   4   7       74.51       72.09      1.16 o
   8   4   7       57.20       68.25      1.78 o
   9   4   7       75.71       92.40      1.58 o
  -7   5   7       16.83       15.24      0.62 o
  -6   5   7       41.78       40.56      1.28 o
  -5   5   7       21.44       27.69      1.34 o
  -4   5   7      105.40      140.13      9.09 o
  -3   5   7       11.50       14.45      2.75 o
  -2   5   7        1.75        2.16      0.70 o
  -1   5   7      180.03      175.78     27.13 o
   0   5   7        0.00       -0.89      1.50 o
   1   5   7       20.72       25.23      5.12 o
   3   5   7       60.02       60.93      1.67 o
   4   5   7       83.41       67.05      1.47 o
   5   5   7      119.48      104.60      2.15 o
   6   5   7       76.15       63.75      1.40 o
   7   5   7      189.17      204.11     18.11 o
   8   5   7       27.44       26.39      1.19 o
   9   5   7       17.62       20.58      0.86 o
  -6   6   7       44.92       48.50      1.28 o
  -5   6   7        7.74        6.87      0.86 o
  -4   6   7       14.97       15.64      1.10 o
  -3   6   7        4.28        4.23      0.84 o
  -2   6   7       43.23       52.31      1.70 o
  -1   6   7      221.37      240.73     35.45 o
   0   6   7       21.80       20.75      0.93 o
   1   6   7      319.51      354.36     26.11 o
   2   6   7       31.81       35.38      2.70 o
   3   6   7        9.02        7.83      0.98 o
   4   6   7       92.81      105.67      2.21 o
   5   6   7       40.68       42.12      1.52 o
   6   6   7       28.13       26.40      1.32 o
   7   6   7        2.56        2.89      0.64 o
   8   6   7        0.22        0.26      0.76 o
  -6   7   7        6.92        4.54      0.55 o
  -5   7   7       19.39       18.21      2.30 o
  -4   7   7       16.39       15.96      1.69 o
  -3   7   7        1.53        1.43      0.70 o
  -2   7   7        2.30        0.69      0.83 o
  -1   7   7      195.13      205.79      4.87 o
   0   7   7        5.11        4.52      0.65 o
   1   7   7       45.70       43.11      5.55 o
   2   7   7      136.14      145.73     13.13 o
   3   7   7      209.87      200.77      3.00 o
   4   7   7       34.96       33.38      1.39 o
   5   7   7      105.87      102.03      2.17 o
   6   7   7        0.39        0.56      0.53 o
   7   7   7       48.71       59.68      1.10 o
   8   7   7       53.19       76.17      1.00 o
  -5   8   7       16.31       14.81      0.53 o
  -4   8   7       87.58       99.45      4.59 o
  -3   8   7      101.13      113.36      9.48 o
  -2   8   7       35.06       36.89      1.64 o
  -1   8   7        0.44        1.07      0.53 o
   0   8   7      124.24      120.73      8.23 o
   1   8   7        2.25        0.52      1.33 o
   2   8   7        2.03        2.68      0.69 o
   3   8   7        5.18        2.50      0.76 o
   4   8   7       41.76       42.85      1.46 o
   6   8   7       50.40       55.30      1.60 o
   7   8   7       63.25       87.43      1.75 o
  -4   9   7        0.05        0.19      0.39 o
  -3   9   7        5.45        3.94      0.47 o
  -2   9   7       18.43       16.75      0.96 o
  -1   9   7       25.03       22.92      1.09 o
   0   9   7       43.51       41.02      1.35 o
   1   9   7       66.93       57.35      1.52 o
   2   9   7        0.06       -0.66      0.66 o
   3   9   7        6.10        4.98      0.55 o
   4   9   7       39.17       38.18      1.35 o
   5   9   7       18.27       19.39      1.05 o
   6   9   7       29.50       30.06      1.18 o
   7   9   7        0.68        0.36      0.48 o
  -3  10   7        3.95        4.25      0.52 o
  -2  10   7       38.01       42.25      1.13 o
  -1  10   7        0.85        1.11      0.60 o
   0  10   7        0.17       -0.03      0.64 o
   1  10   7       70.11       60.84      1.46 o
   2  10   7        1.15        1.06      0.55 o
   3  10   7       19.62       20.18      0.65 o
   4  10   7       12.15       14.03      0.89 o
   5  10   7        5.41        7.20      0.75 o
   6  10   7       32.19       39.04      1.01 o
  -2  11   7       28.56       35.15      0.78 o
  -1  11   7      124.87      150.01      1.74 o
   0  11   7        9.88        9.95      0.66 o
   1  11   7       57.43       47.17      1.11 o
   2  11   7        5.23        5.53      0.57 o
   3  11   7       14.29       17.76      0.70 o
   2  -5   8       14.54       20.48      0.89 o
  -3  -4   8       44.52       41.53      1.11 o
  -2  -4   8       60.10       81.22      1.62 o
  -1  -4   8        0.04        0.95      0.74 o
   0  -4   8       28.70       42.08      1.06 o
   1  -4   8        3.58        3.57      0.81 o
   2  -4   8        6.50        6.00      0.85 o
   3  -4   8        0.00       -0.57      0.79 o
   4  -4   8        3.96        4.16      0.78 o
  -4  -3   8        2.97        6.23      0.67 o
  -3  -3   8        5.01        3.72      0.75 o
  -2  -3   8        0.13        0.93      0.72 o
  -1  -3   8       18.78       15.81      1.05 o
   0  -3   8        4.44        3.63      0.63 o
   1  -3   8        0.00       -0.64      0.64 o
   2  -3   8        0.26       -0.15      0.70 o
   3  -3   8        1.06        1.74      0.78 o
   4  -3   8       14.28       24.06      1.24 o
   5  -3   8       21.12       26.66      1.18 o
  -5  -2   8        9.44        8.00      0.63 o
  -1  -2   8        0.99       -0.04      0.56 o
   0  -2   8        0.24        1.02      0.55 o
   1  -2   8        1.09       -0.14      0.76 o
   2  -2   8        3.87        2.54      0.72 o
   3  -2   8      119.22      121.23      2.40 o
   4  -2   8        1.47        2.03      0.57 o
   5  -2   8       95.15      119.57     12.61 o
   6  -2   8        9.58       12.14      1.47 o
  -6  -1   8        4.11        2.75      0.46 o
  -5  -1   8        0.02        0.02      0.91 o
  -4  -1   8       17.32       19.70      1.35 o
  -3  -1   8       75.93       84.21      2.25 o
  -2  -1   8        2.47        3.65      0.91 o
  -1  -1   8      171.23      151.91     15.91 o
   0  -1   8      146.05      129.33     16.78 o
   1  -1   8      245.99      201.51      2.77 o
   2  -1   8       74.49       64.91      1.63 o
   3  -1   8       31.63       28.72      1.01 o
   4  -1   8       22.60       23.87      2.04 o
   5  -1   8       25.90       28.31      1.38 o
   6  -1   8       65.47       70.92      1.57 o
   7  -1   8        0.17        0.04      0.50 o
  -6   0   8        7.07        6.51      0.81 o
  -5   0   8       15.59       16.26      1.14 o
  -4   0   8       14.45       16.99      1.21 o
  -3   0   8       39.74       44.11      1.75 o
  -2   0   8       81.72       80.46      1.40 o
  -1   0   8       48.37       36.86      1.01 o
   0   0   8      127.99      122.73      2.68 o
   1   0   8       18.83       15.34      1.22 o
   2   0   8        3.27        3.04      2.00 o
   3   0   8        0.99        0.24      0.61 o
   4   0   8      144.51      132.51      2.11 o
   5   0   8      182.95      200.69     36.91 o
   6   0   8       59.36       62.68      1.54 o
   7   0   8       71.23       84.56     10.80 o
   8   0   8        1.65        2.00      0.46 o
  -6   1   8       15.30       15.07      0.96 o
  -5   1   8        1.80        2.59      0.89 o
  -4   1   8      219.74      256.23      3.66 o
  -3   1   8        1.19        2.32      0.93 o
  -2   1   8      445.59      451.13      4.92 o
  -1   1   8        8.89        7.66      1.03 o
   0   1   8        0.03       -0.23      1.49 o
   1   1   8        3.61        5.16      1.49 o
   2   1   8        6.23        5.73      0.60 o
   3   1   8      261.13      210.35      2.53 o
   4   1   8       18.62       15.18      0.91 o
   5   1   8      308.49      260.93      2.93 o
   6   1   8        1.34        1.06      0.62 o
   7   1   8       37.59       40.30      3.82 o
   8   1   8        1.39        1.66      0.51 o
  -6   2   8       55.63       60.37      1.50 o
  -5   2   8       15.60       18.12      1.24 o
  -4   2   8       20.31       25.55      1.45 o
  -3   2   8       38.31       37.43      1.72 o
  -2   2   8       45.83       49.91      1.84 o
  -1   2   8       22.51       21.26      1.15 o
   0   2   8        0.14        0.54      1.13 o
   1   2   8      349.16      331.35      6.91 o
   2   2   8       98.01       92.47      4.24 o
   3   2   8      830.10      694.21     53.60 o
   4   2   8       12.09       10.19      0.82 o
   5   2   8      121.66       92.29      1.78 o
   6   2   8        0.21        0.64      0.57 o
   7   2   8       26.55       26.21      3.08 o
   8   2   8        3.91        5.01      0.51 o
  -6   3   8       23.80       25.63      1.10 o
  -5   3   8        5.77        5.13      0.93 o
  -4   3   8        3.40        4.06      0.90 o
  -3   3   8        2.48        0.84      1.16 o
  -2   3   8        2.95        2.71      0.80 o
  -1   3   8       60.34       60.77      1.51 o
   0   3   8        1.54        1.96      1.03 o
   1   3   8      681.50      648.42     38.89 o
   2   3   8      114.21      119.30      5.33 o
   3   3   8      322.92      312.32      9.49 o
   4   3   8       14.46       13.27      1.23 o
   5   3   8       32.22       28.07      1.06 o
   6   3   8       18.34       12.95      0.82 o
   7   3   8        4.66        5.03      0.52 o
   8   3   8       77.27       91.90      5.44 o
  -6   4   8        0.86       -0.74      0.74 o
  -5   4   8       18.88       19.95      0.79 o
  -4   4   8        6.71        8.01      0.70 o
  -3   4   8        0.04        0.34      1.00 o
  -2   4   8        6.64        8.32      0.73 o
  -1   4   8       49.23       52.34      2.68 o
   0   4   8       78.12       85.77      7.64 o
   1   4   8      166.27      161.09      5.99 o
   2   4   8        0.17       -1.45      1.45 o
   3   4   8        9.68       10.08      1.72 o
   4   4   8      130.40      129.78      2.37 o
   5   4   8        1.75        2.70      0.51 o
   6   4   8       97.16       86.48      1.66 o
   7   4   8        5.03        3.69      0.48 o
   8   4   8        1.45        1.49      0.68 o
   9   4   8        7.60       10.80      0.61 o
  -6   5   8       20.68       15.06      2.73 o
  -5   5   8        8.78        9.23      0.63 o
  -4   5   8       33.38       35.35      1.02 o
  -3   5   8        0.24       -0.48      0.84 o
  -2   5   8        7.11        7.48      1.18 o
  -1   5   8       21.82       27.05      1.79 o
   0   5   8       37.09       45.62      2.12 o
   1   5   8        0.02       -0.52      1.08 o
   2   5   8       76.52       75.52      1.62 o
   3   5   8      168.26      166.27      2.73 o
   4   5   8        4.54        6.08      0.83 o
   5   5   8       23.02       27.30      1.24 o
   6   5   8      188.97      170.29      2.20 o
   7   5   8        0.27        0.36      0.47 o
   8   5   8       82.43       87.79      1.75 o
  -6   6   8       54.64       48.21      1.00 o
  -5   6   8        0.36       -0.49      0.58 o
  -4   6   8       11.59       12.21      0.97 o
  -3   6   8        3.95        4.43      0.87 o
  -2   6   8       11.19       13.29      1.06 o
  -1   6   8        0.00        1.34      0.73 o
   0   6   8        1.55        0.94      1.59 o
   1   6   8      122.55      140.21      8.30 o
   2   6   8        7.76        8.42      0.80 o
   3   6   8       12.62       12.75      1.03 o
   4   6   8      182.63      174.01      2.86 o
   5   6   8       14.58       11.61      0.60 o
   6   6   8      221.65      207.87      2.26 o
   7   6   8        1.67        2.51      0.57 o
   8   6   8       15.59       21.62      0.92 o
  -5   7   8       49.65       48.10      5.05 o
  -4   7   8       59.13       62.88      6.68 o
  -3   7   8       38.23       42.31      1.48 o
  -2   7   8       29.73       36.22      1.43 o
  -1   7   8       27.02       31.13      1.38 o
   0   7   8      128.36      128.59      2.21 o
   1   7   8        8.13        9.85      0.86 o
   2   7   8      394.48      334.48      3.88 o
   3   7   8      111.60      100.14      2.21 o
   4   7   8      627.78      596.64      5.09 o
   5   7   8       11.14        9.16      0.56 o
   6   7   8       24.79       24.51      0.81 o
   7   7   8       10.63       14.28      0.63 o
  -4   8   8      128.00      136.81     11.93 o
  -3   8   8       82.48       93.86      4.12 o
  -2   8   8      187.71      211.89     13.28 o
  -1   8   8       65.80       64.10      1.64 o
   0   8   8       31.88       31.36      0.88 o
   1   8   8       21.85       17.40      1.64 o
   2   8   8      122.95      121.34      9.09 o
   3   8   8       50.79       50.16      1.60 o
   4   8   8       20.65       16.21      1.03 o
   6   8   8        9.08       10.68      0.87 o
   7   8   8        0.49        2.17      0.67 o
  -4   9   8      162.00      162.13      1.47 o
  -3   9   8       18.70       19.00      0.83 o
  -2   9   8       12.17       11.90      0.81 o
  -1   9   8       47.59       49.28      1.38 o
   0   9   8       24.34       24.56      0.76 o
   1   9   8        2.68        2.92      0.48 o
   2   9   8       37.12       33.18      2.59 o
   3   9   8       20.00       19.76      1.01 o
   4   9   8        0.45       -0.74      0.74 o
   5   9   8       16.14       16.37      0.99 o
   6   9   8       22.49       31.37      1.10 o
   7   9   8       12.10       15.16      0.66 o
  -3  10   8        7.57        7.48      0.50 o
  -2  10   8        0.05       -0.20      0.49 o
  -1  10   8        0.33       -0.41      0.53 o
   0  10   8       14.17       14.49      0.84 o
   1  10   8        0.01        0.37      0.54 o
   2  10   8        1.34        1.08      0.48 o
   3  10   8       20.93       22.17      0.95 o
   4  10   8       34.70       44.20      1.22 o
   5  10   8        8.84        9.58      0.74 o
   6  10   8       47.40       52.58      1.02 o
  -1  11   8        6.45        8.08      0.55 o
   0  11   8        0.00       -0.18      0.46 o
   1  11   8       11.38       10.06      0.59 o
   2  11   8        0.21       -0.58      0.58 o
  -2  -3   9       30.09       35.44      1.03 o
  -1  -3   9        0.27       -0.41      0.81 o
   0  -3   9       24.79       25.69      0.73 o
   1  -3   9        0.23       -0.18      0.71 o
   2  -3   9        9.21        9.29      0.86 o
   3  -3   9        0.36       -0.66      0.66 o
   4  -3   9        0.44        0.12      0.67 o
  -4  -2   9       55.71       45.00      0.94 o
  -3  -2   9        0.26        1.55      0.63 o
  -2  -2   9       15.64       14.67      0.91 o
  -1  -2   9        0.54        0.38      0.67 o
   0  -2   9       18.73       19.09      0.77 o
   1  -2   9       16.32       19.44      1.11 o
   2  -2   9       23.93       23.10      1.17 o
   3  -2   9       10.93       12.49      0.97 o
   4  -2   9        0.00       -0.31      0.69 o
   5  -2   9        0.47        0.45      0.75 o
  -4  -1   9        2.15        1.24      0.90 o
  -3  -1   9        6.96        5.32      1.05 o
  -2  -1   9       19.17       17.73      0.59 o
  -1  -1   9        1.41        2.45      0.56 o
   0  -1   9       67.75       55.92      1.58 o
   1  -1   9        0.01       -0.71      0.72 o
   2  -1   9        0.04        0.47      0.71 o
   3  -1   9        0.00       -0.55      0.55 o
   4  -1   9        4.83        5.52      0.57 o
   5  -1   9        9.65       11.12      1.37 o
   6  -1   9        0.38        0.58      0.57 o
  -5   0   9        0.88        1.06      0.77 o
  -4   0   9        2.97        3.21      0.85 o
  -3   0   9       27.86       30.43      1.48 o
  -2   0   9       67.97       62.68      1.40 o
  -1   0   9        0.28        1.25      0.66 o
   0   0   9        0.59        2.32      0.59 o
   1   0   9       15.88        9.49      0.67 o
   2   0   9       13.00       17.20      1.01 o
   3   0   9       71.62       81.54      1.91 o
   4   0   9        8.63        9.18      0.59 o
   5   0   9       18.05       23.62      3.50 o
   6   0   9       28.88       28.47      1.03 o
   7   0   9       19.26       19.98      0.80 o
  -5   1   9        6.79        5.85      0.81 o
  -4   1   9       29.17       25.83      1.31 o
  -3   1   9      159.81      162.70      2.91 o
  -2   1   9       28.81       23.61      2.15 o
  -1   1   9      124.14      110.66      2.58 o
   0   1   9        9.14        7.54      1.05 o
   1   1   9        2.90        2.89      0.92 o
   3   1   9        3.52        1.73      1.12 o
   4   1   9       52.98       48.06      1.35 o
   5   1   9       80.32       90.76     13.69 o
   6   1   9       21.95       20.91      0.95 o
   7   1   9        0.14        0.39      0.48 o
  -6   2   9        2.43        1.34      0.54 o
  -5   2   9       38.70       41.94      1.35 o
  -4   2   9        0.13        0.53      0.71 o
  -3   2   9       80.87       85.86      2.21 o
  -2   2   9       86.45       96.53      2.45 o
  -1   2   9        0.50        0.87      0.99 o
   0   2   9       65.55       59.68      1.99 o
   1   2   9       52.35       48.29      1.80 o
   2   2   9       15.97        9.06      0.59 o
   3   2   9       48.70       36.00      1.18 o
   4   2   9       15.27       14.18      0.87 o
   5   2   9       28.96       23.95      1.01 o
   6   2   9        4.13        2.30      0.60 o
   7   2   9        1.04        1.03      0.44 o
   8   2   9       40.23       47.15      0.64 o
  -6   3   9       11.52        9.99      0.64 o
  -5   3   9       57.16       60.69      1.54 o
  -4   3   9        8.26        9.02      1.02 o
  -3   3   9        5.71        5.05      0.98 o
  -2   3   9       67.34       72.80      2.13 o
  -1   3   9       38.06       37.68      1.63 o
   0   3   9       60.94       60.76      2.01 o
   1   3   9      212.84      185.60      3.26 o
   2   3   9        0.51       -0.27      3.74 o
   4   3   9        1.60        0.82      0.62 o
   5   3   9       21.69       15.39      0.86 o
   6   3   9       13.80       11.46      0.76 o
   7   3   9        0.34       -0.06      0.40 o
   8   3   9        0.24       -0.26      0.40 o
  -5   4   9       24.21       26.68      1.11 o
  -4   4   9       78.65       94.46      2.03 o
  -3   4   9       21.47       22.08      1.39 o
  -2   4   9       24.41       25.29      1.41 o
  -1   4   9      188.81      194.62      3.21 o
   0   4   9        6.59        9.06      1.08 o
   1   4   9      462.41      427.71      4.76 o
   2   4   9        5.33        0.57      0.67 o
   3   4   9      145.58      142.37      2.49 o
   4   4   9       13.22       11.96      1.02 o
   5   4   9       41.10       40.81      2.93 o
   6   4   9        8.86        7.27      0.68 o
   7   4   9       74.67       80.02      6.49 o
   8   4   9        2.52        2.14      0.43 o
  -5   5   9       12.62       12.98      0.80 o
  -4   5   9        0.32        0.60      0.59 o
  -3   5   9       80.39       98.82      5.38 o
  -2   5   9        3.21        2.65      1.03 o
  -1   5   9      498.34      626.39      5.49 o
   0   5   9       38.23       44.11      1.68 o
   1   5   9      213.56      213.66      3.34 o
   2   5   9       29.44       26.03      1.24 o
   3   5   9       23.92       21.88      1.19 o
   4   5   9        1.00        1.45      0.92 o
   5   5   9       34.77       33.56      2.27 o
   6   5   9        1.29        1.48      0.52 o
   7   5   9        2.43        2.97      0.72 o
   8   5   9       20.24       29.30      0.98 o
  -5   6   9        0.27       -0.45      0.45 o
  -4   6   9        1.09        0.33      0.60 o
  -3   6   9       94.95      120.31      9.11 o
  -2   6   9      133.11      169.27     17.54 o
  -1   6   9      175.48      235.64      3.25 o
   0   6   9       50.60       64.18      1.88 o
   1   6   9       42.97       44.73      1.68 o
   2   6   9       50.54       48.13      1.65 o
   3   6   9       70.77       65.36      1.81 o
   4   6   9        6.59        6.89      0.86 o
   5   6   9        1.85        1.25      0.45 o
   6   6   9       23.97       23.13      0.87 o
   7   6   9        2.00        2.64      0.68 o
   8   6   9        0.01        0.54      0.67 o
  -5   7   9       21.08       14.85      0.52 o
  -4   7   9        1.09        1.22      0.53 o
  -3   7   9       67.82       73.66      7.49 o
  -1   7   9        3.59        5.17      0.72 o
   0   7   9       47.99       55.25      1.49 o
   1   7   9       12.97       10.81      0.68 o
   2   7   9       48.01       40.46      1.52 o
   3   7   9       60.74       64.86      1.82 o
   4   7   9      101.57       88.68      2.01 o
   5   7   9        0.26        0.43      0.43 o
   6   7   9        9.21        7.33      2.13 o
   7   7   9        2.30        2.79      0.92 o
  -4   8   9       32.09       29.11      0.79 o
  -3   8   9        7.22        7.69      0.69 o
  -2   8   9        7.55        7.58      0.73 o
  -1   8   9       21.99       22.17      1.03 o
   0   8   9        0.18        0.62      0.51 o
   1   8   9       56.99       61.21      4.03 o
   2   8   9       42.57       29.57      1.29 o
   3   8   9       18.46       18.08      1.07 o
   4   8   9        0.71        0.60      0.60 o
   5   8   9        6.78        6.41      0.46 o
   6   8   9        0.67        0.17      0.68 o
   7   8   9       19.86       27.89      0.87 o
  -3   9   9       37.22       37.63      0.88 o
  -2   9   9       14.08       14.27      0.77 o
  -1   9   9        5.42        4.91      0.50 o
   0   9   9      112.88      121.67      1.58 o
   1   9   9        6.20        7.41      1.01 o
   2   9   9       41.53       35.77      2.95 o
   3   9   9       12.15       10.61      0.80 o
   4   9   9        2.05        1.10      0.57 o
   5   9   9        4.53        4.81      0.69 o
   6   9   9       31.76       41.68      1.10 o
  -2  10   9       13.29       14.19      0.61 o
  -1  10   9       23.30       27.61      0.86 o
   0  10   9        0.80        0.36      0.46 o
   1  10   9       12.40       13.34      0.70 o
   2  10   9        0.01       -0.13      0.49 o
   3  10   9        0.18        0.17      0.47 o
   4  10   9       13.93       17.91      0.83 o
   5  10   9        0.01        0.36      0.67 o
   0  11   9        4.35        5.17      0.44 o
   1  11   9        2.63        1.96      0.44 o
   0  -2  10        5.00        6.84      0.72 o
   1  -2  10        0.01        0.37      0.64 o
   2  -2  10        7.80        6.18      0.74 o
   3  -2  10        0.01        0.00      0.89 o
   4  -2  10        8.74       10.90      0.69 o
  -2  -1  10        3.37        1.86      0.76 o
  -1  -1  10        2.62        1.72      0.76 o
   0  -1  10       18.09       18.27      0.96 o
   1  -1  10        1.24        2.43      0.51 o
   2  -1  10        8.81       11.32      0.95 o
   3  -1  10        1.11        1.95      0.66 o
   4  -1  10       10.33       12.95      0.89 o
   5  -1  10        5.06        2.76      0.77 o
  -3   0  10        0.12        0.39      0.51 o
  -2   0  10       11.29        9.91      0.46 o
  -1   0  10        0.56        0.08      0.40 o
   0   0  10        1.79        2.79      0.60 o
   1   0  10        3.20        2.37      0.73 o
   2   0  10        0.07       -0.51      0.68 o
   3   0  10       34.24       38.98      2.19 o
   4   0  10       16.85       17.70      1.11 o
   5   0  10        0.55        0.39      0.49 o
   6   0  10        0.06        0.59      0.53 o
  -4   1  10       10.07        7.52      0.79 o
  -3   1  10       53.82       51.16      1.54 o
  -2   1  10        0.00        0.95      0.77 o
  -1   1  10        0.56        0.10      0.55 o
   0   1  10        5.07        2.48      0.55 o
   1   1  10       14.10       12.08      0.77 o
   2   1  10        0.00        0.21      0.70 o
   3   1  10        5.56        6.85      0.79 o
   4   1  10        4.11        4.00      0.91 o
   5   1  10      100.20      118.37     11.10 o
   6   1  10        7.57        6.96      0.61 o
   7   1  10       14.33       15.59      0.56 o
  -4   2  10        0.33        0.49      0.71 o
  -3   2  10        3.66        4.54      0.89 o
  -2   2  10        0.24        0.40      0.54 o
  -1   2  10        0.24        0.16      0.98 o
   0   2  10        4.58        4.93      0.91 o
   1   2  10        2.43        2.84      0.80 o
   2   2  10        4.92        5.33      0.78 o
   3   2  10       72.40       67.86      6.83 o
   4   2  10        9.48        9.34      0.74 o
   5   2  10       39.39       33.63      1.09 o
   6   2  10       22.18       22.76      0.90 o
   7   2  10       16.30       17.45      0.70 o
  -5   3  10       22.79       22.91      0.78 o
  -4   3  10        4.70        4.53      0.80 o
  -3   3  10        0.93        3.42      0.88 o
  -2   3  10        1.07        2.98      0.90 o
  -1   3  10        9.64        8.57      1.06 o
   0   3  10       26.14       26.91      1.46 o
   1   3  10      142.87      135.02      2.80 o
   3   3  10       91.28       80.16      1.66 o
   4   3  10        3.00        1.95      0.55 o
   5   3  10        6.92        5.96      0.64 o
   6   3  10       42.15       41.95      1.12 o
   7   3  10        1.11        1.23      0.61 o
  -4   4  10       16.69       16.67      1.01 o
  -3   4  10       19.39       20.34      1.15 o
  -2   4  10       29.72       34.65      1.51 o
  -1   4  10       10.72       10.94      1.10 o
   0   4  10        2.09        6.11      1.00 o
   1   4  10        7.44        7.63      1.12 o
   2   4  10       17.38       21.12      1.10 o
   3   4  10       24.18       23.91      1.16 o
   4   4  10       18.39       15.40      0.64 o
   5   4  10        3.39        2.46      0.57 o
   6   4  10       40.88       40.29      1.06 o
   7   4  10        0.97        1.56      0.37 o
  -4   5  10       46.48       54.08      1.25 o
  -3   5  10       18.93       22.58      1.14 o
  -2   5  10       14.85       16.98      1.17 o
  -1   5  10      200.78      253.27      3.44 o
   0   5  10        1.59        2.95      1.06 o
   1   5  10      124.11      127.29      2.63 o
   2   5  10        1.96        2.34      0.73 o
   3   5  10        4.13        4.38      0.81 o
   4   5  10       16.73       13.14      0.60 o
   5   5  10       26.62       25.34      1.88 o
   6   5  10        0.26        0.53      0.45 o
   7   5  10        4.16        2.64      0.39 o
  -4   6  10       21.45       18.30      0.72 o
  -3   6  10      129.93      163.28      2.12 o
  -2   6  10       25.38       28.63      1.26 o
  -1   6  10      147.11      192.72      2.85 o
   0   6  10        2.48        1.44      0.92 o
   2   6  10       42.34       34.31      1.37 o
   3   6  10        0.19        0.94      0.92 o
   4   6  10        6.94        4.96      0.78 o
   5   6  10        0.67        0.95      0.39 o
   6   6  10       30.15       28.18      0.83 o
   7   6  10        0.57        0.14      0.35 o
  -4   7  10       21.40       20.98      0.64 o
  -3   7  10      127.10      127.44      1.68 o
  -2   7  10       21.80       22.12      0.94 o
  -1   7  10       22.03       26.07      1.05 o
   0   7  10       26.75       25.59      1.02 o
   1   7  10       20.71       18.05      1.09 o
   2   7  10       32.79       25.42      1.17 o
   3   7  10       57.84       57.05      1.61 o
   4   7  10       15.86       15.98      0.96 o
   5   7  10        4.59        3.59      0.41 o
   6   7  10        0.10        0.12      0.32 o
  -3   8  10        0.46        0.85      0.43 o
  -2   8  10       25.15       21.50      0.83 o
  -1   8  10        0.00        0.09      0.57 o
   0   8  10        1.75        2.01      1.08 o
   1   8  10        8.54        9.70      1.58 o
   2   8  10       36.59       36.93      1.29 o
   3   8  10       39.08       34.56      1.22 o
   4   8  10        2.84        3.17      0.62 o
   5   8  10        2.39        1.25      0.48 o
   6   8  10        0.08       -0.29      0.58 o
  -2   9  10        0.19       -0.36      0.36 o
  -1   9  10       25.47       30.08      0.94 o
   0   9  10        7.31        7.11      0.46 o
   1   9  10        1.85        1.12      0.44 o
   2   9  10       46.43       37.73      1.13 o
   3   9  10       54.43       47.14      1.21 o
   4   9  10       15.90       12.58      1.09 o
   5   9  10        9.99       12.04      0.72 o
  -1  10  10        0.05       -0.05      0.40 o
   0  10  10        8.02        7.70      0.52 o
   1  10  10       44.10       48.57      6.37 o
   2  10  10        8.93        4.02      0.46 o
   3  10  10       33.41       42.91      0.95 o
   4  10  10        3.84        5.55      0.52 o
   1  -1  11        0.00       -0.53      0.58 o
   2  -1  11        0.65        1.15      0.55 o
   3  -1  11        3.74        3.16      0.55 o
  -1   0  11        4.73        2.81      0.69 o
   1   0  11       10.29       10.31      0.53 o
   2   0  11        8.13        9.12      0.78 o
   3   0  11       26.27       35.65      1.07 o
   4   0  11       11.54       10.63      0.71 o
  -2   1  11       23.56       23.45      0.96 o
  -1   1  11       33.25       35.63      2.00 o
   0   1  11        3.54        4.43      0.66 o
   1   1  11       10.51       10.49      0.84 o
   2   1  11        0.06        0.72      0.61 o
   3   1  11       47.76       62.34      3.16 o
   4   1  11       45.62       60.31      2.93 o
   5   1  11        9.85       12.50      0.60 o
  -3   2  11       97.05      120.31      1.69 o
  -2   2  11        0.27       -0.42      0.45 o
  -1   2  11       15.31       16.84      0.66 o
   0   2  11        8.73        9.12      0.60 o
   1   2  11        1.16        3.20      0.67 o
   2   2  11        1.21        2.82      0.64 o
   3   2  11        0.99        0.08      0.47 o
   4   2  11        4.53        3.66      0.55 o
   5   2  11        6.45        4.24      0.53 o
   6   2  11        0.35        0.03      0.43 o
  -3   3  11        0.41        0.78      0.62 o
  -2   3  11        0.02        0.56      0.46 o
  -1   3  11        1.20        1.36      0.71 o
   0   3  11        2.78        1.70      0.62 o
   2   3  11       28.91       24.16      0.87 o
   3   3  11        2.96        3.46      0.44 o
   4   3  11        0.92        0.12      0.48 o
   5   3  11        0.01       -0.45      0.45 o
   6   3  11        4.52        5.89      0.49 o
  -3   4  11        4.21        3.54      0.67 o
  -2   4  11        1.30        0.86      0.42 o
  -1   4  11        5.36        5.60      0.87 o
   0   4  11       12.02       10.51      0.96 o
   1   4  11        4.05        3.58      0.87 o
   2   4  11        5.60        3.34      0.48 o
   3   4  11       16.77       11.53      0.72 o
   4   4  11       23.97       25.62      0.92 o
   5   4  11        3.46        2.64      0.53 o
   6   4  11       54.18       67.43      8.71 o
  -3   5  11        4.14        4.37      0.67 o
  -2   5  11        3.63        6.00      0.80 o
  -1   5  11       13.04       11.78      1.02 o
   0   5  11       14.52       14.62      1.07 o
   1   5  11       32.82       28.86      1.18 o
   2   5  11        0.36        0.60      0.87 o
   3   5  11       11.89       10.30      0.52 o
   4   5  11       30.23       32.81      1.78 o
   5   5  11        8.23        8.13      0.60 o
   6   5  11        0.00        0.16      0.39 o
  -3   6  11       11.40        7.33      0.52 o
  -2   6  11        6.96        9.90      0.82 o
  -1   6  11        5.92        5.10      0.49 o
   1   6  11        3.58        2.73      0.71 o
   2   6  11       48.27       45.62      1.37 o
   3   6  11        2.91        1.68      0.53 o
   4   6  11        3.73        4.01      0.41 o
   5   6  11        9.74        9.05      0.58 o
   6   6  11        3.68        3.30      0.32 o
  -3   7  11       24.83       23.17      0.60 o
  -2   7  11       22.27       24.42      0.77 o
  -1   7  11       62.12       69.63      1.24 o
   0   7  11        0.00       -0.45      0.49 o
   1   7  11        8.62        7.04      0.75 o
   2   7  11       10.74        7.74      0.72 o
   3   7  11        6.21        4.20      0.66 o
   4   7  11       41.73       41.48      2.12 o
   5   7  11        3.81        3.78      0.45 o
  -2   8  11        0.99        0.54      0.41 o
  -1   8  11       17.71       23.36      2.79 o
   0   8  11        0.79        0.24      0.29 o
   1   8  11        4.68        5.68      0.73 o
   2   8  11       50.63       47.20      1.25 o
   3   8  11       61.68       64.02      1.38 o
   4   8  11       14.33       11.41      0.43 o
   5   8  11        4.60        4.32      0.39 o
  -1   9  11       11.44       11.66      0.51 o
   0   9  11       10.87       12.78      1.20 o
   1   9  11        0.76        0.57      0.46 o
   2   9  11        0.00       -0.04      0.56 o
   3   9  11        0.66        1.39      0.48 o
   4   9  11        0.02       -0.08      0.37 o
   1   1  12        2.69        4.28      0.52 o
   2   1  12       23.59       30.26      0.83 o
   0   2  12        4.02        5.75      0.54 o
   1   2  12       19.66       23.25      0.81 o
   2   2  12       27.01       30.85      0.86 o
   3   2  12        8.72       10.21      0.64 o
  -1   3  12       10.19        9.31      0.55 o
   0   3  12       45.71       53.46      1.11 o
   1   3  12        2.70        3.66      0.59 o
   2   3  12       34.33       44.77      1.06 o
   3   3  12        3.03        2.46      0.59 o
   4   3  12        1.03        0.43      0.51 o
  -1   4  12        1.31        1.19      0.46 o
   0   4  12        3.59        5.62      0.58 o
   2   4  12        2.27        1.14      0.37 o
   3   4  12        0.01        0.16      0.36 o
   4   4  12        9.39       10.35      0.51 o
   5   4  12        6.11        5.88      0.42 o
  -1   5  12        1.73        2.82      0.37 o
   0   5  12        0.01        0.46      0.82 o
   1   5  12        1.23        1.38      0.42 o
   2   5  12        3.82        3.89      1.17 o
   3   5  12        2.38        1.28      0.43 o
   4   5  12        1.26        0.86      0.38 o
   5   5  12       19.38       22.37      0.61 o
  -1   6  12        4.10        4.19      0.55 o
   0   6  12        0.92        0.13      0.51 o
   1   6  12        9.29        7.33      0.69 o
   2   6  12       10.36        9.14      0.92 o
   3   6  12        0.63        0.61      0.57 o
   4   6  12        8.98        8.61      0.51 o
   5   6  12        2.93        2.71      0.33 o
  -1   7  12        1.26        1.94      0.50 o
   0   7  12       11.64       14.56      0.72 o
   1   7  12       13.68       17.02      0.77 o
   2   7  12        5.46        4.51      0.41 o
   3   7  12        0.73        0.51      0.29 o
   4   7  12        5.69        6.67      0.44 o
   0   8  12        1.78        3.09      0.45 o
   1   8  12       12.21       12.88      0.66 o
   2   8  12       39.00       37.82      0.89 o
   3   8  12        9.60        7.22      0.32 o
   4   8  12        7.60        5.75      0.34 o
 
